# Supplementary material for: Best practices for implementing biosafety inspections in a clinical laboratory: Evidence from a multi-site experimental study
Source: PLoS One. 2023 Oct 13;18(10):e0292940. doi: 10.1371/journal.pone.0292940 (PMC10575490; doi:10.1371/journal.pone.0292940)
Supplement: S2 File — (XLSX) [file pone.0292940.s002.xlsx]

## Sheet: Variable Naming
Variable	Meaning
personid	Person ID (1 - 188)
dceversion	Two DCE versions (1 or 2)
c1	Choice question 1-8 (each participant is asked to choose between two scenarios (scenario A/1 or B/2)
c2
c3
c4
c5
c6
c7
c8
age	Age (1: under 26 years old; 2: 26 to 35 years old; 3: 36 to 45 years old; 4: 45 years old and above)
gender	Gender (1: male; 2: female)
education	Education level (1: junior college or lower; 2: undergraduate; 3: postgraduate; 4: PhD)
workingyear	Working year (1: less than 1 year; 2: 1 to 5 years; 3: 6 to 10 years; 4: over 10 years)
employment	Type of work contract (1: permanent; 2: contract; 3: temporary)
labscale	Size of laboratory (1: less than 50 laboratory staff; 2: 50 to 100 laboratory staff; 3: 101 to 150 laboratory staff; 4: over 150 laboratory staff)

## Sheet: Survey Data
personid	dceversion	c1	c2	c3	c4	c5	c6	c7	c8	age	gender	education	workingyear	employment	labscale
1	1	2	2	1	1	1	2	1	2	4	2	2	4	1	2
2	1	1	2	2	2	2	1	2	1	3	2	2	4	2	2
3	1	1	1	2	1	1	1	2	2	2	2	2	3	2	2
4	1	2	1	1	2	1	2	1	2	3	2	2	4	1	2
5	1	1	1	1	1	2	2	1	1	2	2	3	1	2	2
6	1	2	1	2	2	1	2	1	1	2	2	3	3	2	2
7	1	1	2	2	1	1	2	2	2	2	2	1	3	2	2
8	1	1	2	2	1	1	2	2	2	2	2	2	3	2	2
9	1	2	1	2	2	1	2	1	1	2	1	1	2	2	2
10	1	1	1	2	2	2	2	2	1	1	2	1	1	2	2
11	1	1	1	1	1	2	2	1	2	1	2	2	1	2	2
12	1	1	1	2	2	2	1	2	1	2	2	2	3	2	2
13	1	1	2	2	1	2	2	2	1	2	2	2	4	2	2
14	1	1	1	1	1	2	2	1	2	2	2	2	2	2	2
15	1	1	1	1	1	2	2	1	2	2	2	1	3	2	2
16	1	2	1	2	2	1	2	2	1	2	2	2	3	2	2
17	1	2	2	2	2	2	1	1	2	3	2	2	4	2	2
18	1	1	2	1	1	1	1	1	2	1	2	1	2	2	2
19	1	2	2	2	2	2	1	1	2	1	1	1	2	2	2
20	1	2	1	1	1	2	1	2	2	2	2	2	2	2	4
21	1	2	2	1	2	1	1	1	1	2	1	3	2	2	4
22	1	2	1	2	1	1	2	2	1	2	1	2	4	2	1
23	1	2	1	1	1	1	2	2	1	2	1	2	3	2	1
24	1	2	2	2	1	2	1	2	2	2	1	3	2	2	1
25	1	1	1	1	1	1	2	1	2	2	2	2	2	2	1
26	1	1	1	1	1	2	1	1	1	3	2	4	4	1	1
27	1	2	2	2	2	2	2	2	1	3	2	2	4	1	1
28	2	1	2	2	2	2	2	2	1	2	2	2	2	2	2
29	2	2	2	1	1	1	1	2	1	1	2	1	1	2	2
30	2	1	1	2	2	1	1	2	1	1	2	1	1	2	2
31	2	1	2	2	1	1	2	1	2	2	1	2	4	1	2
32	2	1	1	2	2	1	2	1	1	2	2	2	2	2	2
33	2	1	2	1	2	1	2	2	1	2	2	1	2	2	2
34	2	1	2	2	2	2	2	2	1	2	2	2	3	2	2
35	2	1	2	2	1	1	2	2	2	1	1	1	2	2	2
36	2	1	1	2	1	2	2	2	1	2	2	1	4	2	2
37	2	1	2	2	1	1	2	1	2	1	2	1	3	2	2
38	2	1	2	2	1	1	2	2	2	2	2	2	2	2	2
39	2	1	2	2	2	1	2	1	1	2	2	2	3	2	2
40	2	1	1	1	2	2	1	1	2	1	2	1	2	2	2
41	2	1	2	2	1	2	2	1	1	2	1	2	4	2	2
42	2	1	1	1	1	1	2	2	2	4	1	1	4	1	1
43	2	1	1	1	2	2	2	1	2	2	2	3	1	2	1
44	2	1	2	1	2	2	2	2	2	2	2	3	2	1	1
45	2	1	1	1	1	1	2	2	1	2	2	2	3	2	1
46	2	1	1	1	2	1	2	2	1	2	1	3	3	1	1
47	2	1	2	2	1	1	2	2	2	3	2	2	4	2	2
48	2	1	2	2	1	1	2	2	2	2	2	2	3	2	2
49	2	1	1	2	2	1	2	1	2	1	1	2	2	1	2
50	2	2	1	1	2	1	2	1	2	3	2	2	4	1	2
51	2	1	2	1	1	1	1	2	1	3	2	2	4	2	2
52	2	1	1	2	2	2	1	2	2	2	1	2	3	2	2
53	2	1	2	2	1	1	2	2	2	2	2	2	3	2	2
54	2	1	2	2	2	1	2	1	1	2	1	2	4	2	2
55	2	2	2	1	1	1	2	1	2	2	2	2	3	2	2
56	2	1	2	2	2	2	1	2	1	2	2	2	2	2	2
57	1	1	2	2	1	1	2	1	2	2	1	1	1	2	2
58	1	1	1	2	2	2	1	1	1	1	2	1	2	2	2
59	1	1	1	1	1	1	2	1	2	2	2	2	3	2	2
60	1	1	1	1	1	1	2	1	2	2	1	2	3	1	2
61	1	2	1	1	2	2	1	1	1	2	2	1	4	2	2
62	1	1	2	1	2	1	2	1	2	2	2	2	2	2	2
63	1	2	1	2	1	1	2	2	1	2	2	2	4	2	2
64	1	2	1	2	1	2	2	1	1	1	2	1	2	2	2
65	1	2	1	2	1	2	2	2	1	2	2	3	3	2	2
66	1	1	1	1	1	2	2	1	1	3	2	1	4	2	2
67	1	2	1	2	1	1	2	1	1	2	2	2	3	2	2
68	1	2	1	1	1	1	2	2	1	2	2	2	2	2	1
69	1	2	1	2	2	2	1	1	1	1	2	2	2	2	1
70	1	1	1	2	2	2	2	1	2	3	1	2	4	2	1
71	1	2	2	1	1	2	2	1	1	3	1	4	3	1	1
72	1	2	2	2	2	1	2	1	1	2	2	2	3	2	1
73	1	1	1	2	1	1	2	1	2	2	2	2	2	2	1
74	1	2	1	2	1	2	2	1	2	2	2	2	4	2	2
75	1	1	2	2	1	1	2	2	2	3	2	3	4	1	2
76	1	2	1	1	2	2	2	1	2	2	2	1	3	2	2
77	1	2	1	2	2	2	2	1	1	2	2	2	3	2	2
78	1	1	2	2	1	2	2	1	2	3	2	2	4	2	2
79	1	2	2	1	2	2	2	1	2	2	2	3	1	2	2
80	1	1	2	1	1	1	1	1	1	2	2	2	3	2	2
81	1	2	2	2	1	1	1	1	2	2	2	2	3	2	2
82	1	2	1	2	1	2	2	1	1	3	2	2	4	2	1
83	2	1	2	1	1	1	1	1	1	1	1	1	2	3	2
84	2	1	2	2	1	2	2	2	1	1	2	1	2	2	2
85	2	1	2	2	1	2	2	1	1	2	2	2	3	1	2
86	2	1	1	2	1	2	2	2	2	2	2	2	3	2	2
87	2	2	2	1	1	1	2	1	2	2	2	2	3	2	2
88	2	1	2	2	1	1	2	1	2	2	2	1	3	2	2
89	2	1	2	2	2	2	1	2	2	2	1	1	3	2	2
90	2	1	2	1	1	1	1	2	2	2	2	1	4	2	2
91	2	1	1	1	1	2	2	2	1	2	2	2	3	2	2
92	2	2	2	2	1	1	2	2	2	1	2	1	3	2	2
93	2	1	2	2	1	2	2	2	1	2	2	2	2	2	2
94	2	1	2	2	2	2	2	1	1	2	1	1	2	2	2
95	2	1	2	2	1	1	2	2	2	1	1	1	2	2	2
96	2	1	2	2	1	1	2	2	2	1	2	2	2	2	2
97	2	1	2	2	1	1	2	2	2	2	2	2	2	3	1
98	2	1	2	2	1	1	2	2	2	1	2	2	2	2	1
99	2	1	2	2	1	1	2	2	1	1	2	1	1	3	1
100	2	1	2	2	1	2	2	2	2	2	2	3	2	2	1
101	2	1	2	2	1	1	2	2	1	2	2	2	3	2	2
102	2	1	2	2	1	2	2	2	1	2	2	2	2	2	2
103	2	1	2	2	2	2	2	2	1	2	1	2	4	2	2
104	2	1	2	2	1	2	2	1	1	2	2	3	1	2	2
105	2	2	1	1	1	1	2	1	2	3	2	2	4	1	2
106	2	1	2	2	1	1	1	1	1	3	2	2	4	1	2
107	2	1	2	2	1	1	2	2	2	2	2	2	3	2	2
108	2	1	1	2	1	2	1	1	2	2	2	2	4	2	2
109	2	1	2	2	1	1	2	2	1	1	2	3	1	2	4
110	2	1	2	2	1	1	2	2	2	2	2	2	4	2	2
111	2	1	2	2	1	2	2	2	2	2	2	3	2	2	2
112	1	1	1	2	2	1	2	2	1	2	1	3	2	2	4
113	1	2	1	2	2	2	2	1	2	2	2	4	1	2	4
114	1	2	1	1	1	1	2	2	1	2	2	2	2	2	4
115	1	2	1	1	1	2	2	1	1	3	2	4	4	2	4
116	1	2	1	1	1	2	1	1	2	4	1	2	4	1	4
117	1	1	1	2	2	1	2	1	1	2	2	4	3	2	4
118	1	1	1	2	2	1	2	1	1	3	2	2	4	2	4
119	1	1	2	2	2	1	2	1	2	4	1	1	4	1	4
120	1	2	2	2	1	1	1	1	1	2	2	3	3	2	4
121	1	2	1	2	2	1	1	2	1	4	1	2	4	1	4
122	1	1	2	1	1	2	2	1	1	1	2	3	1	2	4
123	1	1	2	1	2	1	1	1	2	2	2	2	4	2	1
124	1	1	1	1	2	1	2	1	2	1	2	1	2	3	1
125	1	2	1	1	1	1	2	2	1	3	1	2	4	2	1
126	2	1	1	2	1	2	2	1	2	2	2	2	3	2	4
127	2	1	2	1	1	1	2	2	2	2	1	4	2	2	4
128	2	1	1	1	1	1	1	1	2	3	2	3	4	2	4
129	2	1	1	2	1	2	2	2	2	3	1	4	4	1	4
130	2	1	2	2	1	1	1	1	1	2	2	2	2	2	4
131	2	1	2	2	2	2	2	2	1	2	2	3	3	2	4
132	2	1	1	2	2	2	2	1	1	2	2	2	3	2	4
133	2	1	2	2	1	2	2	2	2	4	2	2	4	1	4
134	2	1	2	2	1	2	2	2	1	4	2	3	4	1	4
135	2	2	2	2	2	2	2	2	2	2	2	4	2	2	4
136	2	1	2	2	1	2	2	2	2	4	2	2	4	1	4
137	2	1	1	2	2	1	2	1	2	4	1	2	4	1	4
138	2	1	2	2	2	1	2	1	1	2	2	3	1	2	1
139	2	1	2	2	1	2	1	2	2	1	2	1	1	3	1
140	2	1	1	1	1	1	2	1	1	2	1	3	2	2	1
141	1	1	1	1	1	1	2	1	1	2	2	2	3	2	4
142	1	1	1	1	1	2	1	2	2	4	2	2	4	2	4
143	1	1	1	1	1	2	2	2	1	2	2	2	2	2	4
144	1	2	1	2	2	2	2	1	1	2	2	3	2	2	4
145	1	2	1	2	2	2	2	1	1	3	2	4	4	1	4
146	1	1	1	1	2	2	2	1	2	3	2	4	4	1	4
147	1	2	1	1	1	2	2	1	2	3	1	2	4	1	4
148	1	2	2	2	1	1	1	2	1	4	1	1	4	1	4
149	1	2	2	1	1	2	2	2	1	3	2	2	4	2	4
150	1	2	2	1	1	1	2	1	1	4	1	1	4	1	4
151	1	2	1	1	1	1	2	2	1	2	2	4	2	2	4
152	1	1	1	1	1	1	2	1	2	2	1	4	1	2	4
153	1	1	1	1	1	2	2	1	2	2	2	3	2	2	4
154	1	1	2	2	2	1	2	1	1	2	1	4	2	2	1
155	1	1	1	2	1	2	2	2	1	2	2	1	3	2	1
156	2	1	2	1	1	1	1	2	2	2	2	4	1	2	4
157	2	1	2	1	1	2	2	2	1	3	2	3	3	2	4
158	2	1	2	2	1	1	2	2	1	2	2	2	3	2	4
159	2	1	2	2	1	1	2	2	2	3	1	3	4	2	4
160	2	1	2	2	1	1	2	1	2	2	2	3	3	2	4
161	2	2	2	2	2	1	2	2	1	2	1	2	2	2	4
162	2	1	2	2	2	1	2	1	2	3	2	2	4	2	4
163	2	1	2	2	1	1	2	2	2	2	1	3	2	2	4
164	2	2	2	2	1	1	2	1	2	3	2	4	4	1	4
165	2	1	1	1	1	1	2	2	2	2	2	4	2	2	4
166	2	1	2	2	1	2	2	2	2	3	2	3	4	2	4
167	2	2	2	1	1	1	2	1	2	2	1	2	3	2	4
168	2	1	2	2	1	1	2	2	2	1	2	3	1	2	4
169	2	1	1	2	2	1	2	1	1	2	1	3	3	2	1
170	2	1	2	1	1	2	2	2	2	2	2	3	2	2	1
171	1	1	1	2	1	1	1	2	1	1	1	2	1	3	1
172	1	1	1	2	1	1	2	1	1	1	1	1	1	3	1
173	1	2	2	2	2	1	1	1	1	1	1	1	1	3	1
174	2	1	2	2	1	1	2	2	2	1	2	1	1	3	1
175	2	1	2	2	1	1	2	2	2	1	2	1	1	3	1
176	2	1	2	2	1	1	2	2	2	1	1	1	1	3	1
177	1	1	1	1	2	2	2	1	1	1	2	1	1	3	1
178	1	1	1	1	1	2	1	1	2	1	2	1	1	3	1
179	1	1	1	1	1	2	1	1	2	1	2	1	1	3	1
180	1	1	1	1	1	2	2	1	2	1	1	1	1	3	1
181	1	2	2	1	1	2	2	2	1	1	1	2	1	3	1
182	1	2	2	2	2	2	2	2	2	1	2	2	1	3	1
183	1	1	1	1	2	1	2	1	2	1	2	1	1	3	1
184	2	1	2	2	1	1	1	2	1	1	1	2	1	3	1
185	2	1	1	2	1	1	2	2	1	1	2	1	1	3	1
186	2	1	1	1	2	1	2	1	2	3	1	2	4	1	1
187	2	2	2	1	1	2	1	1	1	3	1	4	4	1	1
188	2	1	2	1	2	1	1	2	2	1	2	3	1	1	1
