# Supplementary material for: Best practices for implementing biosafety inspections in a clinical laboratory: Evidence from a multi-site experimental study
Source: PLoS One. 2023 Oct 13;18(10):e0292940. doi: 10.1371/journal.pone.0292940 (PMC10575490; doi:10.1371/journal.pone.0292940)
Supplement: S3 File — A. Probability calculation of a scenario–An example. B. Probability calculation for all scenarios. (ZIP) [file pone.0292940.s003.zip]

Archive with 2 entries (2 files):
- S3B.xlsx
- S3A.docx
