# Supplementary material for: Best practices for implementing biosafety inspections in a clinical laboratory: Evidence from a multi-site experimental study
Source: PLoS One. 2023 Oct 13;18(10):e0292940. doi: 10.1371/journal.pone.0292940 (PMC10575490; doi:10.1371/journal.pone.0292940)
Supplement: S3 File — A. Probability calculation of a scenario–An example. B. Probability calculation for all scenarios. (ZIP) [file pone.0292940.s003.zip › S3B.xlsx]

## Sheet: Note
Each worksheet comprehensively displays the calculation process for the probabilities corresponding to all 512 scenarios.
Attribute	Levels	Shorthand in the worksheets	Coding (see Table 1 in the paper)
Lab Safety Inspector	Lab director	lab director	Reference level
	Group leader	group leader
	Safety committee member	safety committee
	External expert	external expert
Inspection Frequency	Weekly	weekly	Reference level
	Monthly	monthly
	Before an audit	before
	After a safety incident	after
Inspection Timing	Fixed day and time	fixed	Reference level
	Random day and time	random
Communication of Outcome	No feedback on an inspection outcome	no feedback	Reference level
	Feedback sent by email to each individual	email
	Feedback delivered verbally by a supervisor	delivered verbally
	Inspection outcome posted publicly	posted publicly
Reward / Punishment	No consequence regardless of the inspection outcome	no consequence	Reference level
	Meet & discuss with a supervisor for an unsatisfactory outcome	discussion
	Receive retraining following an unsatisfactory outcome	retraining
	Receive recognition following a satisfactory outcome	recognition

## Sheet: Homogeneous
Intervention Scenario Attributes						Lab Inspector Coding			Inspection Frequency Coding			Inspection Timing Coding	Communication of Outcomes Coding			Reward / Punishment Coding
Scenario Number	Lab Inspector	Inspection Frequency	Inspection Timing	Communication of Outcome	Reward/Punishment	Group Lead	Safety Committee	External Expert	MONTHLY	BEFORE	AFTER	RANDOM	EMAIL	SUPERVISOR	POST	DISCUSSION	RETRAIN	RECOGNITION	V	Probability	Note
1	external expert	after	fixed	delivered verbally	discussion	0	0	1	0	0	1	-1	0	1	0	1	0	0	-0.407225	0.399578
2	external expert	after	fixed	delivered verbally	no consequence	0	0	1	0	0	1	-1	0	1	0	-1	-1	-1	-1.17304	0.236305
3	external expert	after	fixed	delivered verbally	recognition	0	0	1	0	0	1	-1	0	1	0	0	0	1	-0.127546	0.468157
4	external expert	after	fixed	delivered verbally	retraining	0	0	1	0	0	1	-1	0	1	0	0	1	0	-0.094936	0.476284
5	external expert	after	fixed	email	discussion	0	0	1	0	0	1	-1	1	0	0	1	0	0	-0.32103	0.420425
6	external expert	after	fixed	email	no consequence	0	0	1	0	0	1	-1	1	0	0	-1	-1	-1	-1.08685	0.252212
7	external expert	after	fixed	email	recognition	0	0	1	0	0	1	-1	1	0	0	0	0	1	-0.0413516	0.489664
8	external expert	after	fixed	email	retraining	0	0	1	0	0	1	-1	1	0	0	0	1	0	-0.0087412	0.497815
9	external expert	after	fixed	no feedback	discussion	0	0	1	0	0	1	-1	-1	-1	-1	1	0	0	-0.829547	0.303741
10	external expert	after	fixed	no feedback	no consequence	0	0	1	0	0	1	-1	-1	-1	-1	-1	-1	-1	-1.59537	0.16863
11	external expert	after	fixed	no feedback	recognition	0	0	1	0	0	1	-1	-1	-1	-1	0	0	1	-0.549869	0.365895
12	external expert	after	fixed	no feedback	retraining	0	0	1	0	0	1	-1	-1	-1	-1	0	1	0	-0.517259	0.373494
13	external expert	after	fixed	posted publicly	discussion	0	0	1	0	0	1	-1	0	0	1	1	0	0	-0.436839	0.392495
14	external expert	after	fixed	posted publicly	no consequence	0	0	1	0	0	1	-1	0	0	1	-1	-1	-1	-1.20266	0.231003
15	external expert	after	fixed	posted publicly	recognition	0	0	1	0	0	1	-1	0	0	1	0	0	1	-0.15716	0.460791
16	external expert	after	fixed	posted publicly	retraining	0	0	1	0	0	1	-1	0	0	1	0	1	0	-0.12455	0.468903
17	external expert	before	fixed	delivered verbally	discussion	0	0	1	0	1	0	-1	0	1	0	1	0	0	-0.0708337	0.482299
18	external expert	before	fixed	delivered verbally	no consequence	0	0	1	0	1	0	-1	0	1	0	-1	-1	-1	-0.836653	0.30224
19	external expert	before	fixed	delivered verbally	recognition	0	0	1	0	1	0	-1	0	1	0	0	0	1	0.208845	0.552022
20	external expert	before	fixed	delivered verbally	retraining	0	0	1	0	1	0	-1	0	1	0	0	1	0	0.241455	0.560072
21	external expert	before	fixed	email	discussion	0	0	1	0	1	0	-1	1	0	0	1	0	0	0.0153611	0.50384
22	external expert	before	fixed	email	no consequence	0	0	1	0	1	0	-1	1	0	0	-1	-1	-1	-0.750458	0.320721
23	external expert	before	fixed	email	recognition	0	0	1	0	1	0	-1	1	0	0	0	0	1	0.295039	0.573229
24	external expert	before	fixed	email	retraining	0	0	1	0	1	0	-1	1	0	0	0	1	0	0.32765	0.581187
25	external expert	before	fixed	no feedback	discussion	0	0	1	0	1	0	-1	-1	-1	-1	1	0	0	-0.493156	0.37915
26	external expert	before	fixed	no feedback	no consequence	0	0	1	0	1	0	-1	-1	-1	-1	-1	-1	-1	-1.25898	0.22115
27	external expert	before	fixed	no feedback	recognition	0	0	1	0	1	0	-1	-1	-1	-1	0	0	1	-0.213478	0.446832
28	external expert	before	fixed	no feedback	retraining	0	0	1	0	1	0	-1	-1	-1	-1	0	1	0	-0.180868	0.454906
29	external expert	before	fixed	posted publicly	discussion	0	0	1	0	1	0	-1	0	0	1	1	0	0	-0.100448	0.474909
30	external expert	before	fixed	posted publicly	no consequence	0	0	1	0	1	0	-1	0	0	1	-1	-1	-1	-0.866267	0.296032
31	external expert	before	fixed	posted publicly	recognition	0	0	1	0	1	0	-1	0	0	1	0	0	1	0.179231	0.544688
32	external expert	before	fixed	posted publicly	retraining	0	0	1	0	1	0	-1	0	0	1	0	1	0	0.211841	0.552763
33	external expert	monthly	fixed	delivered verbally	discussion	0	0	1	1	0	0	-1	0	1	0	1	0	0	0.187122	0.546645
34	external expert	monthly	fixed	delivered verbally	no consequence	0	0	1	1	0	0	-1	0	1	0	-1	-1	-1	-0.578697	0.359232
35	external expert	monthly	fixed	delivered verbally	recognition	0	0	1	1	0	0	-1	0	1	0	0	0	1	0.4668	0.614626
36	external expert	monthly	fixed	delivered verbally	retraining	0	0	1	1	0	0	-1	0	1	0	0	1	0	0.499411	0.622321
37	external expert	monthly	fixed	email	discussion	0	0	1	1	0	0	-1	1	0	0	1	0	0	0.273317	0.567907
38	external expert	monthly	fixed	email	no consequence	0	0	1	1	0	0	-1	1	0	0	-1	-1	-1	-0.492503	0.379304
39	external expert	monthly	fixed	email	recognition	0	0	1	1	0	0	-1	1	0	0	0	0	1	0.552995	0.63483
40	external expert	monthly	fixed	email	retraining	0	0	1	1	0	0	-1	1	0	0	0	1	0	0.585606	0.642356
41	external expert	monthly	fixed	no feedback	discussion	0	0	1	1	0	0	-1	-1	-1	-1	1	0	0	-0.2352	0.441469
42	external expert	monthly	fixed	no feedback	no consequence	0	0	1	1	0	0	-1	-1	-1	-1	-1	-1	-1	-1.00102	0.268741
43	external expert	monthly	fixed	no feedback	recognition	0	0	1	1	0	0	-1	-1	-1	-1	0	0	1	0.0444779	0.511118
44	external expert	monthly	fixed	no feedback	retraining	0	0	1	1	0	0	-1	-1	-1	-1	0	1	0	0.0770883	0.519263
45	external expert	monthly	fixed	posted publicly	discussion	0	0	1	1	0	0	-1	0	0	1	1	0	0	0.157508	0.539296
46	external expert	monthly	fixed	posted publicly	no consequence	0	0	1	1	0	0	-1	0	0	1	-1	-1	-1	-0.608311	0.352445
47	external expert	monthly	fixed	posted publicly	recognition	0	0	1	1	0	0	-1	0	0	1	0	0	1	0.437187	0.607588
48	external expert	monthly	fixed	posted publicly	retraining	0	0	1	1	0	0	-1	0	0	1	0	1	0	0.469797	0.615336
49	external expert	weekly	fixed	delivered verbally	discussion	0	0	1	-1	-1	-1	-1	0	1	0	1	0	0	0.0422831	0.510569
50	external expert	weekly	fixed	delivered verbally	no consequence	0	0	1	-1	-1	-1	-1	0	1	0	-1	-1	-1	-0.723536	0.326615
51	external expert	weekly	fixed	delivered verbally	recognition	0	0	1	-1	-1	-1	-1	0	1	0	0	0	1	0.321961	0.579802
52	external expert	weekly	fixed	delivered verbally	retraining	0	0	1	-1	-1	-1	-1	0	1	0	0	1	0	0.354572	0.587726
53	external expert	weekly	fixed	email	discussion	0	0	1	-1	-1	-1	-1	1	0	0	1	0	0	0.128478	0.532075
54	external expert	weekly	fixed	email	no consequence	0	0	1	-1	-1	-1	-1	1	0	0	-1	-1	-1	-0.637342	0.345848
55	external expert	weekly	fixed	email	recognition	0	0	1	-1	-1	-1	-1	1	0	0	0	0	1	0.408156	0.600646
56	external expert	weekly	fixed	email	retraining	0	0	1	-1	-1	-1	-1	1	0	0	0	1	0	0.440767	0.608442
57	external expert	weekly	fixed	no feedback	discussion	0	0	1	-1	-1	-1	-1	-1	-1	-1	1	0	0	-0.380039	0.406117
58	external expert	weekly	fixed	no feedback	no consequence	0	0	1	-1	-1	-1	-1	-1	-1	-1	-1	-1	-1	-1.14586	0.241246
59	external expert	weekly	fixed	no feedback	recognition	0	0	1	-1	-1	-1	-1	-1	-1	-1	0	0	1	-0.100361	0.474931
60	external expert	weekly	fixed	no feedback	retraining	0	0	1	-1	-1	-1	-1	-1	-1	-1	0	1	0	-0.0677507	0.483069
61	external expert	weekly	fixed	posted publicly	discussion	0	0	1	-1	-1	-1	-1	0	0	1	1	0	0	0.0126692	0.503167
62	external expert	weekly	fixed	posted publicly	no consequence	0	0	1	-1	-1	-1	-1	0	0	1	-1	-1	-1	-0.75315	0.320135
63	external expert	weekly	fixed	posted publicly	recognition	0	0	1	-1	-1	-1	-1	0	0	1	0	0	1	0.292348	0.572571
64	external expert	weekly	fixed	posted publicly	retraining	0	0	1	-1	-1	-1	-1	0	0	1	0	1	0	0.324958	0.580532
65	group leader	after	fixed	delivered verbally	discussion	1	0	0	0	0	1	-1	0	1	0	1	0	0	-0.353865	0.412446
66	group leader	after	fixed	delivered verbally	no consequence	1	0	0	0	0	1	-1	0	1	0	-1	-1	-1	-1.11968	0.24607
67	group leader	after	fixed	delivered verbally	recognition	1	0	0	0	0	1	-1	0	1	0	0	0	1	-0.0741863	0.481462
68	group leader	after	fixed	delivered verbally	retraining	1	0	0	0	0	1	-1	0	1	0	0	1	0	-0.0415759	0.489608
69	group leader	after	fixed	email	discussion	1	0	0	0	0	1	-1	1	0	0	1	0	0	-0.26767	0.433479
70	group leader	after	fixed	email	no consequence	1	0	0	0	0	1	-1	1	0	0	-1	-1	-1	-1.03349	0.262408
71	group leader	after	fixed	email	recognition	1	0	0	0	0	1	-1	1	0	0	0	0	1	0.0120085	0.503002
72	group leader	after	fixed	email	retraining	1	0	0	0	0	1	-1	1	0	0	0	1	0	0.0446189	0.511153
73	group leader	after	fixed	no feedback	discussion	1	0	0	0	0	1	-1	-1	-1	-1	1	0	0	-0.776187	0.315142
74	group leader	after	fixed	no feedback	no consequence	1	0	0	0	0	1	-1	-1	-1	-1	-1	-1	-1	-1.54201	0.176244
75	group leader	after	fixed	no feedback	recognition	1	0	0	0	0	1	-1	-1	-1	-1	0	0	1	-0.496509	0.378361
76	group leader	after	fixed	no feedback	retraining	1	0	0	0	0	1	-1	-1	-1	-1	0	1	0	-0.463898	0.386061
77	group leader	after	fixed	posted publicly	discussion	1	0	0	0	0	1	-1	0	0	1	1	0	0	-0.383479	0.405288
78	group leader	after	fixed	posted publicly	no consequence	1	0	0	0	0	1	-1	0	0	1	-1	-1	-1	-1.1493	0.240617
79	group leader	after	fixed	posted publicly	recognition	1	0	0	0	0	1	-1	0	0	1	0	0	1	-0.1038	0.474073
80	group leader	after	fixed	posted publicly	retraining	1	0	0	0	0	1	-1	0	0	1	0	1	0	-0.0711898	0.48221
81	group leader	before	fixed	delivered verbally	discussion	1	0	0	0	1	0	-1	0	1	0	1	0	0	-0.0174736	0.495632
82	group leader	before	fixed	delivered verbally	no consequence	1	0	0	0	1	0	-1	0	1	0	-1	-1	-1	-0.783293	0.313611
83	group leader	before	fixed	delivered verbally	recognition	1	0	0	0	1	0	-1	0	1	0	0	0	1	0.262205	0.565178
84	group leader	before	fixed	delivered verbally	retraining	1	0	0	0	1	0	-1	0	1	0	0	1	0	0.294815	0.573175
85	group leader	before	fixed	email	discussion	1	0	0	0	1	0	-1	1	0	0	1	0	0	0.0687212	0.517174
86	group leader	before	fixed	email	no consequence	1	0	0	0	1	0	-1	1	0	0	-1	-1	-1	-0.697098	0.332456
87	group leader	before	fixed	email	recognition	1	0	0	0	1	0	-1	1	0	0	0	0	1	0.348399	0.586229
88	group leader	before	fixed	email	retraining	1	0	0	0	1	0	-1	1	0	0	0	1	0	0.38101	0.594117
89	group leader	before	fixed	no feedback	discussion	1	0	0	0	1	0	-1	-1	-1	-1	1	0	0	-0.439796	0.39179
90	group leader	before	fixed	no feedback	no consequence	1	0	0	0	1	0	-1	-1	-1	-1	-1	-1	-1	-1.20562	0.230478
91	group leader	before	fixed	no feedback	recognition	1	0	0	0	1	0	-1	-1	-1	-1	0	0	1	-0.160118	0.460056
92	group leader	before	fixed	no feedback	retraining	1	0	0	0	1	0	-1	-1	-1	-1	0	1	0	-0.127507	0.468166
93	group leader	before	fixed	posted publicly	discussion	1	0	0	0	1	0	-1	0	0	1	1	0	0	-0.0470875	0.48823
94	group leader	before	fixed	posted publicly	no consequence	1	0	0	0	1	0	-1	0	0	1	-1	-1	-1	-0.812907	0.307271
95	group leader	before	fixed	posted publicly	recognition	1	0	0	0	1	0	-1	0	0	1	0	0	1	0.232591	0.557887
96	group leader	before	fixed	posted publicly	retraining	1	0	0	0	1	0	-1	0	0	1	0	1	0	0.265201	0.565914
97	group leader	monthly	fixed	delivered verbally	discussion	1	0	0	1	0	0	-1	0	1	0	1	0	0	0.240482	0.559832
98	group leader	monthly	fixed	delivered verbally	no consequence	1	0	0	1	0	0	-1	0	1	0	-1	-1	-1	-0.525337	0.371605
99	group leader	monthly	fixed	delivered verbally	recognition	1	0	0	1	0	0	-1	0	1	0	0	0	1	0.520161	0.627185
100	group leader	monthly	fixed	delivered verbally	retraining	1	0	0	1	0	0	-1	0	1	0	0	1	0	0.552771	0.634778
101	group leader	monthly	fixed	email	discussion	1	0	0	1	0	0	-1	1	0	0	1	0	0	0.326677	0.580951
102	group leader	monthly	fixed	email	no consequence	1	0	0	1	0	0	-1	1	0	0	-1	-1	-1	-0.439142	0.391945
103	group leader	monthly	fixed	email	recognition	1	0	0	1	0	0	-1	1	0	0	0	0	1	0.606355	0.647109
104	group leader	monthly	fixed	email	retraining	1	0	0	1	0	0	-1	1	0	0	0	1	0	0.638966	0.65452
105	group leader	monthly	fixed	no feedback	discussion	1	0	0	1	0	0	-1	-1	-1	-1	1	0	0	-0.18184	0.454665
106	group leader	monthly	fixed	no feedback	no consequence	1	0	0	1	0	0	-1	-1	-1	-1	-1	-1	-1	-0.94766	0.279356
107	group leader	monthly	fixed	no feedback	recognition	1	0	0	1	0	0	-1	-1	-1	-1	0	0	1	0.097838	0.52444
108	group leader	monthly	fixed	no feedback	retraining	1	0	0	1	0	0	-1	-1	-1	-1	0	1	0	0.130448	0.532566
109	group leader	monthly	fixed	posted publicly	discussion	1	0	0	1	0	0	-1	0	0	1	1	0	0	0.210868	0.552523
110	group leader	monthly	fixed	posted publicly	no consequence	1	0	0	1	0	0	-1	0	0	1	-1	-1	-1	-0.554951	0.364716
111	group leader	monthly	fixed	posted publicly	recognition	1	0	0	1	0	0	-1	0	0	1	0	0	1	0.490547	0.620235
112	group leader	monthly	fixed	posted publicly	retraining	1	0	0	1	0	0	-1	0	0	1	0	1	0	0.523157	0.627886
113	group leader	weekly	fixed	delivered verbally	discussion	1	0	0	-1	-1	-1	-1	0	1	0	1	0	0	0.0956432	0.523893
114	group leader	weekly	fixed	delivered verbally	no consequence	1	0	0	-1	-1	-1	-1	0	1	0	-1	-1	-1	-0.670176	0.338457
115	group leader	weekly	fixed	delivered verbally	recognition	1	0	0	-1	-1	-1	-1	0	1	0	0	0	1	0.375322	0.592744
116	group leader	weekly	fixed	delivered verbally	retraining	1	0	0	-1	-1	-1	-1	0	1	0	0	1	0	0.407932	0.600592
117	group leader	weekly	fixed	email	discussion	1	0	0	-1	-1	-1	-1	1	0	0	1	0	0	0.181838	0.545335
118	group leader	weekly	fixed	email	no consequence	1	0	0	-1	-1	-1	-1	1	0	0	-1	-1	-1	-0.583981	0.358017
119	group leader	weekly	fixed	email	recognition	1	0	0	-1	-1	-1	-1	1	0	0	0	0	1	0.461516	0.613374
120	group leader	weekly	fixed	email	retraining	1	0	0	-1	-1	-1	-1	1	0	0	0	1	0	0.494127	0.621078
121	group leader	weekly	fixed	no feedback	discussion	1	0	0	-1	-1	-1	-1	-1	-1	-1	1	0	0	-0.326679	0.419049
122	group leader	weekly	fixed	no feedback	no consequence	1	0	0	-1	-1	-1	-1	-1	-1	-1	-1	-1	-1	-1.0925	0.251148
123	group leader	weekly	fixed	no feedback	recognition	1	0	0	-1	-1	-1	-1	-1	-1	-1	0	0	1	-0.047001	0.488252
124	group leader	weekly	fixed	no feedback	retraining	1	0	0	-1	-1	-1	-1	-1	-1	-1	0	1	0	-0.0143906	0.496402
125	group leader	weekly	fixed	posted publicly	discussion	1	0	0	-1	-1	-1	-1	0	0	1	1	0	0	0.0660293	0.516501
126	group leader	weekly	fixed	posted publicly	no consequence	1	0	0	-1	-1	-1	-1	0	0	1	-1	-1	-1	-0.69979	0.331859
127	group leader	weekly	fixed	posted publicly	recognition	1	0	0	-1	-1	-1	-1	0	0	1	0	0	1	0.345708	0.585576
128	group leader	weekly	fixed	posted publicly	retraining	1	0	0	-1	-1	-1	-1	0	0	1	0	1	0	0.378318	0.593467
129	lab director	after	fixed	delivered verbally	discussion	-1	-1	-1	0	0	1	-1	0	1	0	1	0	0	-0.314659	0.421978
130	lab director	after	fixed	delivered verbally	no consequence	-1	-1	-1	0	0	1	-1	0	1	0	-1	-1	-1	-1.08048	0.253415
131	lab director	after	fixed	delivered verbally	recognition	-1	-1	-1	0	0	1	-1	0	1	0	0	0	1	-0.0349811	0.491256
132	lab director	after	fixed	delivered verbally	retraining	-1	-1	-1	0	0	1	-1	0	1	0	0	1	0	-0.0023707	0.499407
133	lab director	after	fixed	email	discussion	-1	-1	-1	0	0	1	-1	1	0	0	1	0	0	-0.228465	0.443131
134	lab director	after	fixed	email	no consequence	-1	-1	-1	0	0	1	-1	1	0	0	-1	-1	-1	-0.994284	0.270067
135	lab director	after	fixed	email	recognition	-1	-1	-1	0	0	1	-1	1	0	0	0	0	1	0.0512137	0.512801
136	lab director	after	fixed	email	retraining	-1	-1	-1	0	0	1	-1	1	0	0	0	1	0	0.0838241	0.520944
137	lab director	after	fixed	no feedback	discussion	-1	-1	-1	0	0	1	-1	-1	-1	-1	1	0	0	-0.736982	0.323664
138	lab director	after	fixed	no feedback	no consequence	-1	-1	-1	0	0	1	-1	-1	-1	-1	-1	-1	-1	-1.5028	0.182008	The intervention of inspecting after a safety incident
139	lab director	after	fixed	no feedback	recognition	-1	-1	-1	0	0	1	-1	-1	-1	-1	0	0	1	-0.457304	0.387626
140	lab director	after	fixed	no feedback	retraining	-1	-1	-1	0	0	1	-1	-1	-1	-1	0	1	0	-0.424693	0.395394
141	lab director	after	fixed	posted publicly	discussion	-1	-1	-1	0	0	1	-1	0	0	1	1	0	0	-0.344273	0.414772
142	lab director	after	fixed	posted publicly	no consequence	-1	-1	-1	0	0	1	-1	0	0	1	-1	-1	-1	-1.11009	0.247854
143	lab director	after	fixed	posted publicly	recognition	-1	-1	-1	0	0	1	-1	0	0	1	0	0	1	-0.064595	0.483857
144	lab director	after	fixed	posted publicly	retraining	-1	-1	-1	0	0	1	-1	0	0	1	0	1	0	-0.0319846	0.492005
145	lab director	before	fixed	delivered verbally	discussion	-1	-1	-1	0	1	0	-1	0	1	0	1	0	0	0.0217316	0.505433
146	lab director	before	fixed	delivered verbally	no consequence	-1	-1	-1	0	1	0	-1	0	1	0	-1	-1	-1	-0.744088	0.322111
147	lab director	before	fixed	delivered verbally	recognition	-1	-1	-1	0	1	0	-1	0	1	0	0	0	1	0.30141	0.574787
148	lab director	before	fixed	delivered verbally	retraining	-1	-1	-1	0	1	0	-1	0	1	0	0	1	0	0.33402	0.582737
149	lab director	before	fixed	email	discussion	-1	-1	-1	0	1	0	-1	1	0	0	1	0	0	0.107926	0.526955
150	lab director	before	fixed	email	no consequence	-1	-1	-1	0	1	0	-1	1	0	0	-1	-1	-1	-0.657893	0.341213
151	lab director	before	fixed	email	recognition	-1	-1	-1	0	1	0	-1	1	0	0	0	0	1	0.387605	0.595706
152	lab director	before	fixed	email	retraining	-1	-1	-1	0	1	0	-1	1	0	0	0	1	0	0.420215	0.603535
153	lab director	before	fixed	no feedback	discussion	-1	-1	-1	0	1	0	-1	-1	-1	-1	1	0	0	-0.400591	0.40117
154	lab director	before	fixed	no feedback	no consequence	-1	-1	-1	0	1	0	-1	-1	-1	-1	-1	-1	-1	-1.16641	0.237504
155	lab director	before	fixed	no feedback	recognition	-1	-1	-1	0	1	0	-1	-1	-1	-1	0	0	1	-0.120913	0.469809
156	lab director	before	fixed	no feedback	retraining	-1	-1	-1	0	1	0	-1	-1	-1	-1	0	1	0	-0.0883022	0.477939
157	lab director	before	fixed	posted publicly	discussion	-1	-1	-1	0	1	0	-1	0	0	1	1	0	0	-0.0078823	0.498029
158	lab director	before	fixed	posted publicly	no consequence	-1	-1	-1	0	1	0	-1	0	0	1	-1	-1	-1	-0.773702	0.315679
159	lab director	before	fixed	posted publicly	recognition	-1	-1	-1	0	1	0	-1	0	0	1	0	0	1	0.271796	0.567534
160	lab director	before	fixed	posted publicly	retraining	-1	-1	-1	0	1	0	-1	0	0	1	0	1	0	0.304406	0.575519
161	lab director	monthly	fixed	delivered verbally	discussion	-1	-1	-1	1	0	0	-1	0	1	0	1	0	0	0.279687	0.56947
162	lab director	monthly	fixed	delivered verbally	no consequence	-1	-1	-1	1	0	0	-1	0	1	0	-1	-1	-1	-0.486132	0.380805
163	lab director	monthly	fixed	delivered verbally	recognition	-1	-1	-1	1	0	0	-1	0	1	0	0	0	1	0.559366	0.636306
164	lab director	monthly	fixed	delivered verbally	retraining	-1	-1	-1	1	0	0	-1	0	1	0	0	1	0	0.591976	0.643818
165	lab director	monthly	fixed	email	discussion	-1	-1	-1	1	0	0	-1	1	0	0	1	0	0	0.365882	0.590464
166	lab director	monthly	fixed	email	no consequence	-1	-1	-1	1	0	0	-1	1	0	0	-1	-1	-1	-0.399937	0.401327
167	lab director	monthly	fixed	email	recognition	-1	-1	-1	1	0	0	-1	1	0	0	0	0	1	0.64556	0.656009
168	lab director	monthly	fixed	email	retraining	-1	-1	-1	1	0	0	-1	1	0	0	0	1	0	0.678171	0.66333
169	lab director	monthly	fixed	no feedback	discussion	-1	-1	-1	1	0	0	-1	-1	-1	-1	1	0	0	-0.142635	0.464402
170	lab director	monthly	fixed	no feedback	no consequence	-1	-1	-1	1	0	0	-1	-1	-1	-1	-1	-1	-1	-0.908455	0.287316
171	lab director	monthly	fixed	no feedback	recognition	-1	-1	-1	1	0	0	-1	-1	-1	-1	0	0	1	0.137043	0.534207
172	lab director	monthly	fixed	no feedback	retraining	-1	-1	-1	1	0	0	-1	-1	-1	-1	0	1	0	0.169654	0.542312
173	lab director	monthly	fixed	posted publicly	discussion	-1	-1	-1	1	0	0	-1	0	0	1	1	0	0	0.250073	0.562195
174	lab director	monthly	fixed	posted publicly	no consequence	-1	-1	-1	1	0	0	-1	0	0	1	-1	-1	-1	-0.515746	0.373848
175	lab director	monthly	fixed	posted publicly	recognition	-1	-1	-1	1	0	0	-1	0	0	1	0	0	1	0.529752	0.629425
176	lab director	monthly	fixed	posted publicly	retraining	-1	-1	-1	1	0	0	-1	0	0	1	0	1	0	0.562362	0.636999
177	lab director	weekly	fixed	delivered verbally	discussion	-1	-1	-1	-1	-1	-1	-1	0	1	0	1	0	0	0.134848	0.533661
178	lab director	weekly	fixed	delivered verbally	no consequence	-1	-1	-1	-1	-1	-1	-1	0	1	0	-1	-1	-1	-0.630971	0.34729
179	lab director	weekly	fixed	delivered verbally	recognition	-1	-1	-1	-1	-1	-1	-1	0	1	0	0	0	1	0.414527	0.602173
180	lab director	weekly	fixed	delivered verbally	retraining	-1	-1	-1	-1	-1	-1	-1	0	1	0	0	1	0	0.447137	0.609958
181	lab director	weekly	fixed	email	discussion	-1	-1	-1	-1	-1	-1	-1	1	0	0	1	0	0	0.221043	0.555037
182	lab director	weekly	fixed	email	no consequence	-1	-1	-1	-1	-1	-1	-1	1	0	0	-1	-1	-1	-0.544776	0.367077
183	lab director	weekly	fixed	email	recognition	-1	-1	-1	-1	-1	-1	-1	1	0	0	0	0	1	0.500722	0.622629
184	lab director	weekly	fixed	email	retraining	-1	-1	-1	-1	-1	-1	-1	1	0	0	0	1	0	0.533332	0.63026
185	lab director	weekly	fixed	no feedback	discussion	-1	-1	-1	-1	-1	-1	-1	-1	-1	-1	1	0	0	-0.287474	0.428622
186	lab director	weekly	fixed	no feedback	no consequence	-1	-1	-1	-1	-1	-1	-1	-1	-1	-1	-1	-1	-1	-1.05329	0.258593	The baseline case
187	lab director	weekly	fixed	no feedback	recognition	-1	-1	-1	-1	-1	-1	-1	-1	-1	-1	0	0	1	-0.0077958	0.498051
188	lab director	weekly	fixed	no feedback	retraining	-1	-1	-1	-1	-1	-1	-1	-1	-1	-1	0	1	0	0.0248146	0.506203	The intervention of receiving retraining if unsatisfactory
189	lab director	weekly	fixed	posted publicly	discussion	-1	-1	-1	-1	-1	-1	-1	0	0	1	1	0	0	0.105235	0.526284
190	lab director	weekly	fixed	posted publicly	no consequence	-1	-1	-1	-1	-1	-1	-1	0	0	1	-1	-1	-1	-0.660585	0.340608
191	lab director	weekly	fixed	posted publicly	recognition	-1	-1	-1	-1	-1	-1	-1	0	0	1	0	0	1	0.384913	0.595057
192	lab director	weekly	fixed	posted publicly	retraining	-1	-1	-1	-1	-1	-1	-1	0	0	1	0	1	0	0.417523	0.60289
193	safety committee	after	fixed	delivered verbally	discussion	0	1	0	0	0	1	-1	0	1	0	1	0	0	-0.0713141	0.482179
194	safety committee	after	fixed	delivered verbally	no consequence	0	1	0	0	0	1	-1	0	1	0	-1	-1	-1	-0.837134	0.302139
195	safety committee	after	fixed	delivered verbally	recognition	0	1	0	0	0	1	-1	0	1	0	0	0	1	0.208364	0.551903
196	safety committee	after	fixed	delivered verbally	retraining	0	1	0	0	0	1	-1	0	1	0	0	1	0	0.240975	0.559954
197	safety committee	after	fixed	email	discussion	0	1	0	0	0	1	-1	1	0	0	1	0	0	0.0148807	0.50372
198	safety committee	after	fixed	email	no consequence	0	1	0	0	0	1	-1	1	0	0	-1	-1	-1	-0.750939	0.320617
199	safety committee	after	fixed	email	recognition	0	1	0	0	0	1	-1	1	0	0	0	0	1	0.294559	0.573112
200	safety committee	after	fixed	email	retraining	0	1	0	0	0	1	-1	1	0	0	0	1	0	0.327169	0.58107
201	safety committee	after	fixed	no feedback	discussion	0	1	0	0	0	1	-1	-1	-1	-1	1	0	0	-0.493637	0.379037
202	safety committee	after	fixed	no feedback	no consequence	0	1	0	0	0	1	-1	-1	-1	-1	-1	-1	-1	-1.25946	0.221068
203	safety committee	after	fixed	no feedback	recognition	0	1	0	0	0	1	-1	-1	-1	-1	0	0	1	-0.213958	0.446714
204	safety committee	after	fixed	no feedback	retraining	0	1	0	0	0	1	-1	-1	-1	-1	0	1	0	-0.181348	0.454787
205	safety committee	after	fixed	posted publicly	discussion	0	1	0	0	0	1	-1	0	0	1	1	0	0	-0.100928	0.474789
206	safety committee	after	fixed	posted publicly	no consequence	0	1	0	0	0	1	-1	0	0	1	-1	-1	-1	-0.866747	0.295932
207	safety committee	after	fixed	posted publicly	recognition	0	1	0	0	0	1	-1	0	0	1	0	0	1	0.17875	0.544569
208	safety committee	after	fixed	posted publicly	retraining	0	1	0	0	0	1	-1	0	0	1	0	1	0	0.211361	0.552644
209	safety committee	before	fixed	delivered verbally	discussion	0	1	0	0	1	0	-1	0	1	0	1	0	0	0.265077	0.565884
210	safety committee	before	fixed	delivered verbally	no consequence	0	1	0	0	1	0	-1	0	1	0	-1	-1	-1	-0.500743	0.377366
211	safety committee	before	fixed	delivered verbally	recognition	0	1	0	0	1	0	-1	0	1	0	0	0	1	0.544755	0.632918
212	safety committee	before	fixed	delivered verbally	retraining	0	1	0	0	1	0	-1	0	1	0	0	1	0	0.577366	0.640461
213	safety committee	before	fixed	email	discussion	0	1	0	0	1	0	-1	1	0	0	1	0	0	0.351272	0.586926
214	safety committee	before	fixed	email	no consequence	0	1	0	0	1	0	-1	1	0	0	-1	-1	-1	-0.414548	0.397822
215	safety committee	before	fixed	email	recognition	0	1	0	0	1	0	-1	1	0	0	0	0	1	0.63095	0.652705
216	safety committee	before	fixed	email	retraining	0	1	0	0	1	0	-1	1	0	0	0	1	0	0.66356	0.66006
217	safety committee	before	fixed	no feedback	discussion	0	1	0	0	1	0	-1	-1	-1	-1	1	0	0	-0.157246	0.460769
218	safety committee	before	fixed	no feedback	no consequence	0	1	0	0	1	0	-1	-1	-1	-1	-1	-1	-1	-0.923065	0.284334
219	safety committee	before	fixed	no feedback	recognition	0	1	0	0	1	0	-1	-1	-1	-1	0	0	1	0.122433	0.53057
220	safety committee	before	fixed	no feedback	retraining	0	1	0	0	1	0	-1	-1	-1	-1	0	1	0	0.155043	0.538683
221	safety committee	before	fixed	posted publicly	discussion	0	1	0	0	1	0	-1	0	0	1	1	0	0	0.235463	0.558595
222	safety committee	before	fixed	posted publicly	no consequence	0	1	0	0	1	0	-1	0	0	1	-1	-1	-1	-0.530356	0.370434
223	safety committee	before	fixed	posted publicly	recognition	0	1	0	0	1	0	-1	0	0	1	0	0	1	0.515141	0.626011
224	safety committee	before	fixed	posted publicly	retraining	0	1	0	0	1	0	-1	0	0	1	0	1	0	0.547752	0.633614
225	safety committee	monthly	fixed	delivered verbally	discussion	0	1	0	1	0	0	-1	0	1	0	1	0	0	0.523033	0.627857
226	safety committee	monthly	fixed	delivered verbally	no consequence	0	1	0	1	0	0	-1	0	1	0	-1	-1	-1	-0.242787	0.4396
227	safety committee	monthly	fixed	delivered verbally	recognition	0	1	0	1	0	0	-1	0	1	0	0	0	1	0.802711	0.690554
228	safety committee	monthly	fixed	delivered verbally	retraining	0	1	0	1	0	0	-1	0	1	0	0	1	0	0.835321	0.697479
229	safety committee	monthly	fixed	email	discussion	0	1	0	1	0	0	-1	1	0	0	1	0	0	0.609227	0.647765
230	safety committee	monthly	fixed	email	no consequence	0	1	0	1	0	0	-1	1	0	0	-1	-1	-1	-0.156592	0.460932
231	safety committee	monthly	fixed	email	recognition	0	1	0	1	0	0	-1	1	0	0	0	0	1	0.888906	0.708664
232	safety committee	monthly	fixed	email	retraining	0	1	0	1	0	0	-1	1	0	0	0	1	0	0.921516	0.715351
233	safety committee	monthly	fixed	no feedback	discussion	0	1	0	1	0	0	-1	-1	-1	-1	1	0	0	0.10071	0.525156
234	safety committee	monthly	fixed	no feedback	no consequence	0	1	0	1	0	0	-1	-1	-1	-1	-1	-1	-1	-0.665109	0.339593
235	safety committee	monthly	fixed	no feedback	recognition	0	1	0	1	0	0	-1	-1	-1	-1	0	0	1	0.380389	0.593967
236	safety committee	monthly	fixed	no feedback	retraining	0	1	0	1	0	0	-1	-1	-1	-1	0	1	0	0.412999	0.601807
237	safety committee	monthly	fixed	posted publicly	discussion	0	1	0	1	0	0	-1	0	0	1	1	0	0	0.493419	0.620911
238	safety committee	monthly	fixed	posted publicly	no consequence	0	1	0	1	0	0	-1	0	0	1	-1	-1	-1	-0.272401	0.432318
239	safety committee	monthly	fixed	posted publicly	recognition	0	1	0	1	0	0	-1	0	0	1	0	0	1	0.773097	0.68419
240	safety committee	monthly	fixed	posted publicly	retraining	0	1	0	1	0	0	-1	0	0	1	0	1	0	0.805708	0.691194
241	safety committee	weekly	fixed	delivered verbally	discussion	0	1	0	-1	-1	-1	-1	0	1	0	1	0	0	0.378194	0.593437
242	safety committee	weekly	fixed	delivered verbally	no consequence	0	1	0	-1	-1	-1	-1	0	1	0	-1	-1	-1	-0.387626	0.404289
243	safety committee	weekly	fixed	delivered verbally	recognition	0	1	0	-1	-1	-1	-1	0	1	0	0	0	1	0.657872	0.658782
244	safety committee	weekly	fixed	delivered verbally	retraining	0	1	0	-1	-1	-1	-1	0	1	0	0	1	0	0.690482	0.666074
245	safety committee	weekly	fixed	email	discussion	0	1	0	-1	-1	-1	-1	1	0	0	1	0	0	0.464388	0.614055
246	safety committee	weekly	fixed	email	no consequence	0	1	0	-1	-1	-1	-1	1	0	0	-1	-1	-1	-0.301431	0.425208
247	safety committee	weekly	fixed	email	recognition	0	1	0	-1	-1	-1	-1	1	0	0	0	0	1	0.744067	0.677885
248	safety committee	weekly	fixed	email	retraining	0	1	0	-1	-1	-1	-1	1	0	0	0	1	0	0.776677	0.684964
249	safety committee	weekly	fixed	no feedback	discussion	0	1	0	-1	-1	-1	-1	-1	-1	-1	1	0	0	-0.0441288	0.48897
250	safety committee	weekly	fixed	no feedback	no consequence	0	1	0	-1	-1	-1	-1	-1	-1	-1	-1	-1	-1	-0.809948	0.307902
251	safety committee	weekly	fixed	no feedback	recognition	0	1	0	-1	-1	-1	-1	-1	-1	-1	0	0	1	0.23555	0.558617
252	safety committee	weekly	fixed	no feedback	retraining	0	1	0	-1	-1	-1	-1	-1	-1	-1	0	1	0	0.26816	0.566641
253	safety committee	weekly	fixed	posted publicly	discussion	0	1	0	-1	-1	-1	-1	0	0	1	1	0	0	0.34858	0.586273
254	safety committee	weekly	fixed	posted publicly	no consequence	0	1	0	-1	-1	-1	-1	0	0	1	-1	-1	-1	-0.41724	0.397177
255	safety committee	weekly	fixed	posted publicly	recognition	0	1	0	-1	-1	-1	-1	0	0	1	0	0	1	0.628258	0.652094
256	safety committee	weekly	fixed	posted publicly	retraining	0	1	0	-1	-1	-1	-1	0	0	1	0	1	0	0.660869	0.659455
257	external expert	after	random	delivered verbally	discussion	0	0	1	0	0	1	1	0	1	0	1	0	0	-0.254019	0.436835
258	external expert	after	random	delivered verbally	no consequence	0	0	1	0	0	1	1	0	1	0	-1	-1	-1	-1.01984	0.265059
259	external expert	after	random	delivered verbally	recognition	0	0	1	0	0	1	1	0	1	0	0	0	1	0.0256592	0.506414
260	external expert	after	random	delivered verbally	retraining	0	0	1	0	0	1	1	0	1	0	0	1	0	0.0582696	0.514563
261	external expert	after	random	email	discussion	0	0	1	0	0	1	1	1	0	0	1	0	0	-0.167824	0.458142
262	external expert	after	random	email	no consequence	0	0	1	0	0	1	1	1	0	0	-1	-1	-1	-0.933644	0.282186
263	external expert	after	random	email	recognition	0	0	1	0	0	1	1	1	0	0	0	0	1	0.111854	0.527934
264	external expert	after	random	email	retraining	0	0	1	0	0	1	1	1	0	0	0	1	0	0.144464	0.536053
265	external expert	after	random	no feedback	discussion	0	0	1	0	0	1	1	-1	-1	-1	1	0	0	-0.676342	0.337078
266	external expert	after	random	no feedback	no consequence	0	0	1	0	0	1	1	-1	-1	-1	-1	-1	-1	-1.44216	0.191211
267	external expert	after	random	no feedback	recognition	0	0	1	0	0	1	1	-1	-1	-1	0	0	1	-0.396663	0.402114
268	external expert	after	random	no feedback	retraining	0	0	1	0	0	1	1	-1	-1	-1	0	1	0	-0.364053	0.409979
269	external expert	after	random	posted publicly	discussion	0	0	1	0	0	1	1	0	0	1	1	0	0	-0.283633	0.429563
270	external expert	after	random	posted publicly	no consequence	0	0	1	0	0	1	1	0	0	1	-1	-1	-1	-1.04945	0.25933
271	external expert	after	random	posted publicly	recognition	0	0	1	0	0	1	1	0	0	1	0	0	1	-0.0039547	0.499011
272	external expert	after	random	posted publicly	retraining	0	0	1	0	0	1	1	0	0	1	0	1	0	0.0286557	0.507163
273	external expert	before	random	delivered verbally	discussion	0	0	1	0	1	0	1	0	1	0	1	0	0	0.0823719	0.520581
274	external expert	before	random	delivered verbally	no consequence	0	0	1	0	1	0	1	0	1	0	-1	-1	-1	-0.683447	0.335492
275	external expert	before	random	delivered verbally	recognition	0	0	1	0	1	0	1	0	1	0	0	0	1	0.36205	0.589537
276	external expert	before	random	delivered verbally	retraining	0	0	1	0	1	0	1	0	1	0	0	1	0	0.394661	0.597404
277	external expert	before	random	email	discussion	0	0	1	0	1	0	1	1	0	0	1	0	0	0.168567	0.542042
278	external expert	before	random	email	no consequence	0	0	1	0	1	0	1	1	0	0	-1	-1	-1	-0.597253	0.354972
279	external expert	before	random	email	recognition	0	0	1	0	1	0	1	1	0	0	0	0	1	0.448245	0.610222
280	external expert	before	random	email	retraining	0	0	1	0	1	0	1	1	0	0	0	1	0	0.480855	0.61795
281	external expert	before	random	no feedback	discussion	0	0	1	0	1	0	1	-1	-1	-1	1	0	0	-0.339951	0.415821
282	external expert	before	random	no feedback	no consequence	0	0	1	0	1	0	1	-1	-1	-1	-1	-1	-1	-1.10577	0.24866
283	external expert	before	random	no feedback	recognition	0	0	1	0	1	0	1	-1	-1	-1	0	0	1	-0.0602723	0.484936
284	external expert	before	random	no feedback	retraining	0	0	1	0	1	0	1	-1	-1	-1	0	1	0	-0.0276619	0.493085
285	external expert	before	random	posted publicly	discussion	0	0	1	0	1	0	1	0	0	1	1	0	0	0.052758	0.513186
286	external expert	before	random	posted publicly	no consequence	0	0	1	0	1	0	1	0	0	1	-1	-1	-1	-0.713061	0.328923
287	external expert	before	random	posted publicly	recognition	0	0	1	0	1	0	1	0	0	1	0	0	1	0.332436	0.582352
288	external expert	before	random	posted publicly	retraining	0	0	1	0	1	0	1	0	0	1	0	1	0	0.365047	0.590262
289	external expert	monthly	random	delivered verbally	discussion	0	0	1	1	0	0	1	0	1	0	1	0	0	0.340328	0.58427
290	external expert	monthly	random	delivered verbally	no consequence	0	0	1	1	0	0	1	0	1	0	-1	-1	-1	-0.425492	0.395203
291	external expert	monthly	random	delivered verbally	recognition	0	0	1	1	0	0	1	0	1	0	0	0	1	0.620006	0.65022
292	external expert	monthly	random	delivered verbally	retraining	0	0	1	1	0	0	1	0	1	0	0	1	0	0.652616	0.6576
293	external expert	monthly	random	email	discussion	0	0	1	1	0	0	1	1	0	0	1	0	0	0.426522	0.605043
294	external expert	monthly	random	email	no consequence	0	0	1	1	0	0	1	1	0	0	-1	-1	-1	-0.339297	0.41598
295	external expert	monthly	random	email	recognition	0	0	1	1	0	0	1	1	0	0	0	0	1	0.706201	0.669561
296	external expert	monthly	random	email	retraining	0	0	1	1	0	0	1	1	0	0	0	1	0	0.738811	0.676736
297	external expert	monthly	random	no feedback	discussion	0	0	1	1	0	0	1	-1	-1	-1	1	0	0	-0.0819948	0.479513
298	external expert	monthly	random	no feedback	no consequence	0	0	1	1	0	0	1	-1	-1	-1	-1	-1	-1	-0.847814	0.299892
299	external expert	monthly	random	no feedback	recognition	0	0	1	1	0	0	1	-1	-1	-1	0	0	1	0.197684	0.549261
300	external expert	monthly	random	no feedback	retraining	0	0	1	1	0	0	1	-1	-1	-1	0	1	0	0.230294	0.55732
301	external expert	monthly	random	posted publicly	discussion	0	0	1	1	0	0	1	0	0	1	1	0	0	0.310714	0.577059
302	external expert	monthly	random	posted publicly	no consequence	0	0	1	1	0	0	1	0	0	1	-1	-1	-1	-0.455106	0.388148
303	external expert	monthly	random	posted publicly	recognition	0	0	1	1	0	0	1	0	0	1	0	0	1	0.590392	0.643455
304	external expert	monthly	random	posted publicly	retraining	0	0	1	1	0	0	1	0	0	1	0	1	0	0.623003	0.650901
305	external expert	weekly	random	delivered verbally	discussion	0	0	1	-1	-1	-1	1	0	1	0	1	0	0	0.195489	0.548717
306	external expert	weekly	random	delivered verbally	no consequence	0	0	1	-1	-1	-1	1	0	1	0	-1	-1	-1	-0.570331	0.361161
307	external expert	weekly	random	delivered verbally	recognition	0	0	1	-1	-1	-1	1	0	1	0	0	0	1	0.475167	0.616606
308	external expert	weekly	random	delivered verbally	retraining	0	0	1	-1	-1	-1	1	0	1	0	0	1	0	0.507777	0.624285
309	external expert	weekly	random	email	discussion	0	0	1	-1	-1	-1	1	1	0	0	1	0	0	0.281684	0.569959
310	external expert	weekly	random	email	no consequence	0	0	1	-1	-1	-1	1	1	0	0	-1	-1	-1	-0.484136	0.381276
311	external expert	weekly	random	email	recognition	0	0	1	-1	-1	-1	1	1	0	0	0	0	1	0.561362	0.636768
312	external expert	weekly	random	email	retraining	0	0	1	-1	-1	-1	1	1	0	0	0	1	0	0.593972	0.644276
313	external expert	weekly	random	no feedback	discussion	0	0	1	-1	-1	-1	1	-1	-1	-1	1	0	0	-0.226834	0.443533
314	external expert	weekly	random	no feedback	no consequence	0	0	1	-1	-1	-1	1	-1	-1	-1	-1	-1	-1	-0.992653	0.270388
315	external expert	weekly	random	no feedback	recognition	0	0	1	-1	-1	-1	1	-1	-1	-1	0	0	1	0.0528445	0.513208
316	external expert	weekly	random	no feedback	retraining	0	0	1	-1	-1	-1	1	-1	-1	-1	0	1	0	0.0854549	0.521351
317	external expert	weekly	random	posted publicly	discussion	0	0	1	-1	-1	-1	1	0	0	1	1	0	0	0.165875	0.541374
318	external expert	weekly	random	posted publicly	no consequence	0	0	1	-1	-1	-1	1	0	0	1	-1	-1	-1	-0.599945	0.354356
319	external expert	weekly	random	posted publicly	recognition	0	0	1	-1	-1	-1	1	0	0	1	0	0	1	0.445553	0.609581
320	external expert	weekly	random	posted publicly	retraining	0	0	1	-1	-1	-1	1	0	0	1	0	1	0	0.478164	0.617314
321	group leader	after	random	delivered verbally	discussion	1	0	0	0	0	1	1	0	1	0	1	0	0	-0.200659	0.450003
322	group leader	after	random	delivered verbally	no consequence	1	0	0	0	0	1	1	0	1	0	-1	-1	-1	-0.966478	0.275583
323	group leader	after	random	delivered verbally	recognition	1	0	0	0	0	1	1	0	1	0	0	0	1	0.0790193	0.519745
324	group leader	after	random	delivered verbally	retraining	1	0	0	0	0	1	1	0	1	0	0	1	0	0.11163	0.527878
325	group leader	after	random	email	discussion	1	0	0	0	0	1	1	1	0	0	1	0	0	-0.114464	0.471415
326	group leader	after	random	email	no consequence	1	0	0	0	0	1	1	1	0	0	-1	-1	-1	-0.880284	0.293119
327	group leader	after	random	email	recognition	1	0	0	0	0	1	1	1	0	0	0	0	1	0.165214	0.54121
328	group leader	after	random	email	retraining	1	0	0	0	0	1	1	1	0	0	0	1	0	0.197824	0.549295
329	group leader	after	random	no feedback	discussion	1	0	0	0	0	1	1	-1	-1	-1	1	0	0	-0.622981	0.349104
330	group leader	after	random	no feedback	no consequence	1	0	0	0	0	1	1	-1	-1	-1	-1	-1	-1	-1.3888	0.199599
331	group leader	after	random	no feedback	recognition	1	0	0	0	0	1	1	-1	-1	-1	0	0	1	-0.343303	0.415007
332	group leader	after	random	no feedback	retraining	1	0	0	0	0	1	1	-1	-1	-1	0	1	0	-0.310693	0.422946
333	group leader	after	random	posted publicly	discussion	1	0	0	0	0	1	1	0	0	1	1	0	0	-0.230273	0.442685
334	group leader	after	random	posted publicly	no consequence	1	0	0	0	0	1	1	0	0	1	-1	-1	-1	-0.996092	0.26971
335	group leader	after	random	posted publicly	recognition	1	0	0	0	0	1	1	0	0	1	0	0	1	0.0494054	0.512349
336	group leader	after	random	posted publicly	retraining	1	0	0	0	0	1	1	0	0	1	0	1	0	0.0820158	0.520492
337	group leader	before	random	delivered verbally	discussion	1	0	0	0	1	0	1	0	1	0	1	0	0	0.135732	0.533881
338	group leader	before	random	delivered verbally	no consequence	1	0	0	0	1	0	1	0	1	0	-1	-1	-1	-0.630087	0.347491
339	group leader	before	random	delivered verbally	recognition	1	0	0	0	1	0	1	0	1	0	0	0	1	0.41541	0.602384
340	group leader	before	random	delivered verbally	retraining	1	0	0	0	1	0	1	0	1	0	0	1	0	0.448021	0.610169
341	group leader	before	random	email	discussion	1	0	0	0	1	0	1	1	0	0	1	0	0	0.221927	0.555255
342	group leader	before	random	email	no consequence	1	0	0	0	1	0	1	1	0	0	-1	-1	-1	-0.543893	0.367283
343	group leader	before	random	email	recognition	1	0	0	0	1	0	1	1	0	0	0	0	1	0.501605	0.622836
344	group leader	before	random	email	retraining	1	0	0	0	1	0	1	1	0	0	0	1	0	0.534215	0.630466
345	group leader	before	random	no feedback	discussion	1	0	0	0	1	0	1	-1	-1	-1	1	0	0	-0.28659	0.428839
346	group leader	before	random	no feedback	no consequence	1	0	0	0	1	0	1	-1	-1	-1	-1	-1	-1	-1.05241	0.258763
347	group leader	before	random	no feedback	recognition	1	0	0	0	1	0	1	-1	-1	-1	0	0	1	-0.0069122	0.498272
348	group leader	before	random	no feedback	retraining	1	0	0	0	1	0	1	-1	-1	-1	0	1	0	0.0256982	0.506424
349	group leader	before	random	posted publicly	discussion	1	0	0	0	1	0	1	0	0	1	1	0	0	0.106118	0.526505
350	group leader	before	random	posted publicly	no consequence	1	0	0	0	1	0	1	0	0	1	-1	-1	-1	-0.659701	0.340807
351	group leader	before	random	posted publicly	recognition	1	0	0	0	1	0	1	0	0	1	0	0	1	0.385796	0.59527
352	group leader	before	random	posted publicly	retraining	1	0	0	0	1	0	1	0	0	1	0	1	0	0.418407	0.603102
353	group leader	monthly	random	delivered verbally	discussion	1	0	0	1	0	0	1	0	1	0	1	0	0	0.393688	0.59717
354	group leader	monthly	random	delivered verbally	no consequence	1	0	0	1	0	0	1	0	1	0	-1	-1	-1	-0.372132	0.408026
355	group leader	monthly	random	delivered verbally	recognition	1	0	0	1	0	0	1	0	1	0	0	0	1	0.673366	0.662256
356	group leader	monthly	random	delivered verbally	retraining	1	0	0	1	0	0	1	0	1	0	0	1	0	0.705977	0.669512
357	group leader	monthly	random	email	discussion	1	0	0	1	0	0	1	1	0	0	1	0	0	0.479883	0.61772
358	group leader	monthly	random	email	no consequence	1	0	0	1	0	0	1	1	0	0	-1	-1	-1	-0.285937	0.428999
359	group leader	monthly	random	email	recognition	1	0	0	1	0	0	1	1	0	0	0	0	1	0.759561	0.681258
360	group leader	monthly	random	email	retraining	1	0	0	1	0	0	1	1	0	0	0	1	0	0.792171	0.688297
361	group leader	monthly	random	no feedback	discussion	1	0	0	1	0	0	1	-1	-1	-1	1	0	0	-0.0286347	0.492842
362	group leader	monthly	random	no feedback	no consequence	1	0	0	1	0	0	1	-1	-1	-1	-1	-1	-1	-0.794454	0.311213
363	group leader	monthly	random	no feedback	recognition	1	0	0	1	0	0	1	-1	-1	-1	0	0	1	0.251044	0.562433
364	group leader	monthly	random	no feedback	retraining	1	0	0	1	0	0	1	-1	-1	-1	0	1	0	0.283654	0.570442
365	group leader	monthly	random	posted publicly	discussion	1	0	0	1	0	0	1	0	0	1	1	0	0	0.364074	0.590026
366	group leader	monthly	random	posted publicly	no consequence	1	0	0	1	0	0	1	0	0	1	-1	-1	-1	-0.401746	0.400893
367	group leader	monthly	random	posted publicly	recognition	1	0	0	1	0	0	1	0	0	1	0	0	1	0.643752	0.655601
368	group leader	monthly	random	posted publicly	retraining	1	0	0	1	0	0	1	0	0	1	0	1	0	0.676363	0.662926
369	group leader	weekly	random	delivered verbally	discussion	1	0	0	-1	-1	-1	1	0	1	0	1	0	0	0.248849	0.561893
370	group leader	weekly	random	delivered verbally	no consequence	1	0	0	-1	-1	-1	1	0	1	0	-1	-1	-1	-0.516971	0.373561
371	group leader	weekly	random	delivered verbally	recognition	1	0	0	-1	-1	-1	1	0	1	0	0	0	1	0.528527	0.62914
372	group leader	weekly	random	delivered verbally	retraining	1	0	0	-1	-1	-1	1	0	1	0	0	1	0	0.561138	0.636716
373	group leader	weekly	random	email	discussion	1	0	0	-1	-1	-1	1	1	0	0	1	0	0	0.335044	0.582986
374	group leader	weekly	random	email	no consequence	1	0	0	-1	-1	-1	1	1	0	0	-1	-1	-1	-0.430776	0.393941
375	group leader	weekly	random	email	recognition	1	0	0	-1	-1	-1	1	1	0	0	0	0	1	0.614722	0.649017
376	group leader	weekly	random	email	retraining	1	0	0	-1	-1	-1	1	1	0	0	0	1	0	0.647332	0.656409
377	group leader	weekly	random	no feedback	discussion	1	0	0	-1	-1	-1	1	-1	-1	-1	1	0	0	-0.173474	0.45674
378	group leader	weekly	random	no feedback	no consequence	1	0	0	-1	-1	-1	1	-1	-1	-1	-1	-1	-1	-0.939293	0.281043
379	group leader	weekly	random	no feedback	recognition	1	0	0	-1	-1	-1	1	-1	-1	-1	0	0	1	0.106205	0.526526
380	group leader	weekly	random	no feedback	retraining	1	0	0	-1	-1	-1	1	-1	-1	-1	0	1	0	0.138815	0.534648
381	group leader	weekly	random	posted publicly	discussion	1	0	0	-1	-1	-1	1	0	0	1	1	0	0	0.219235	0.55459
382	group leader	weekly	random	posted publicly	no consequence	1	0	0	-1	-1	-1	1	0	0	1	-1	-1	-1	-0.546585	0.366657
383	group leader	weekly	random	posted publicly	recognition	1	0	0	-1	-1	-1	1	0	0	1	0	0	1	0.498913	0.622204
384	group leader	weekly	random	posted publicly	retraining	1	0	0	-1	-1	-1	1	0	0	1	0	1	0	0.531524	0.629838
385	lab director	after	random	delivered verbally	discussion	-1	-1	-1	0	0	1	1	0	1	0	1	0	0	-0.161454	0.459724
386	lab director	after	random	delivered verbally	no consequence	-1	-1	-1	0	0	1	1	0	1	0	-1	-1	-1	-0.927273	0.283478
387	lab director	after	random	delivered verbally	recognition	-1	-1	-1	0	0	1	1	0	1	0	0	0	1	0.118225	0.529522
388	lab director	after	random	delivered verbally	retraining	-1	-1	-1	0	0	1	1	0	1	0	0	1	0	0.150835	0.537637
389	lab director	after	random	email	discussion	-1	-1	-1	0	0	1	1	1	0	0	1	0	0	-0.075259	0.481194
390	lab director	after	random	email	no consequence	-1	-1	-1	0	0	1	1	1	0	0	-1	-1	-1	-0.841078	0.301308
391	lab director	after	random	email	recognition	-1	-1	-1	0	0	1	1	1	0	0	0	0	1	0.204419	0.550928
392	lab director	after	random	email	retraining	-1	-1	-1	0	0	1	1	1	0	0	0	1	0	0.23703	0.558982
393	lab director	after	random	no feedback	discussion	-1	-1	-1	0	0	1	1	-1	-1	-1	1	0	0	-0.583776	0.358064
394	lab director	after	random	no feedback	no consequence	-1	-1	-1	0	0	1	1	-1	-1	-1	-1	-1	-1	-1.3496	0.205936
395	lab director	after	random	no feedback	recognition	-1	-1	-1	0	0	1	1	-1	-1	-1	0	0	1	-0.304098	0.424556
396	lab director	after	random	no feedback	retraining	-1	-1	-1	0	0	1	1	-1	-1	-1	0	1	0	-0.271488	0.432542
397	lab director	after	random	posted publicly	discussion	-1	-1	-1	0	0	1	1	0	0	1	1	0	0	-0.191068	0.452378
398	lab director	after	random	posted publicly	no consequence	-1	-1	-1	0	0	1	1	0	0	1	-1	-1	-1	-0.956887	0.277502
399	lab director	after	random	posted publicly	recognition	-1	-1	-1	0	0	1	1	0	0	1	0	0	1	0.0886106	0.522138
400	lab director	after	random	posted publicly	retraining	-1	-1	-1	0	0	1	1	0	0	1	0	1	0	0.121221	0.530268
401	lab director	before	random	delivered verbally	discussion	-1	-1	-1	0	1	0	1	0	1	0	1	0	0	0.174937	0.543623
402	lab director	before	random	delivered verbally	no consequence	-1	-1	-1	0	1	0	1	0	1	0	-1	-1	-1	-0.590882	0.356432
403	lab director	before	random	delivered verbally	recognition	-1	-1	-1	0	1	0	1	0	1	0	0	0	1	0.454616	0.611736
404	lab director	before	random	delivered verbally	retraining	-1	-1	-1	0	1	0	1	0	1	0	0	1	0	0.487226	0.619453
405	lab director	before	random	email	discussion	-1	-1	-1	0	1	0	1	1	0	0	1	0	0	0.261132	0.564915
406	lab director	before	random	email	no consequence	-1	-1	-1	0	1	0	1	1	0	0	-1	-1	-1	-0.504687	0.37644
407	lab director	before	random	email	recognition	-1	-1	-1	0	1	0	1	1	0	0	0	0	1	0.54081	0.632001
408	lab director	before	random	email	retraining	-1	-1	-1	0	1	0	1	1	0	0	0	1	0	0.573421	0.639552
409	lab director	before	random	no feedback	discussion	-1	-1	-1	0	1	0	1	-1	-1	-1	1	0	0	-0.247385	0.438467
410	lab director	before	random	no feedback	no consequence	-1	-1	-1	0	1	0	1	-1	-1	-1	-1	-1	-1	-1.0132	0.266353
411	lab director	before	random	no feedback	recognition	-1	-1	-1	0	1	0	1	-1	-1	-1	0	0	1	0.032293	0.508073
412	lab director	before	random	no feedback	retraining	-1	-1	-1	0	1	0	1	-1	-1	-1	0	1	0	0.0649034	0.51622
413	lab director	before	random	posted publicly	discussion	-1	-1	-1	0	1	0	1	0	0	1	1	0	0	0.145323	0.536267
414	lab director	before	random	posted publicly	no consequence	-1	-1	-1	0	1	0	1	0	0	1	-1	-1	-1	-0.620496	0.349669
415	lab director	before	random	posted publicly	recognition	-1	-1	-1	0	1	0	1	0	0	1	0	0	1	0.425002	0.604679
416	lab director	before	random	posted publicly	retraining	-1	-1	-1	0	1	0	1	0	0	1	0	1	0	0.457612	0.612448
417	lab director	monthly	random	delivered verbally	discussion	-1	-1	-1	1	0	0	1	0	1	0	1	0	0	0.432893	0.606564
418	lab director	monthly	random	delivered verbally	no consequence	-1	-1	-1	1	0	0	1	0	1	0	-1	-1	-1	-0.332926	0.417529
419	lab director	monthly	random	delivered verbally	recognition	-1	-1	-1	1	0	0	1	0	1	0	0	0	1	0.712571	0.670969
420	lab director	monthly	random	delivered verbally	retraining	-1	-1	-1	1	0	0	1	0	1	0	0	1	0	0.745182	0.678128
421	lab director	monthly	random	email	discussion	-1	-1	-1	1	0	0	1	1	0	0	1	0	0	0.519088	0.626934
422	lab director	monthly	random	email	no consequence	-1	-1	-1	1	0	0	1	1	0	0	-1	-1	-1	-0.246732	0.438628
423	lab director	monthly	random	email	recognition	-1	-1	-1	1	0	0	1	1	0	0	0	0	1	0.798766	0.68971
424	lab director	monthly	random	email	retraining	-1	-1	-1	1	0	0	1	1	0	0	0	1	0	0.831376	0.696646
425	lab director	monthly	random	no feedback	discussion	-1	-1	-1	1	0	0	1	-1	-1	-1	1	0	0	0.0105705	0.502643
426	lab director	monthly	random	no feedback	no consequence	-1	-1	-1	1	0	0	1	-1	-1	-1	-1	-1	-1	-0.755249	0.319679
427	lab director	monthly	random	no feedback	recognition	-1	-1	-1	1	0	0	1	-1	-1	-1	0	0	1	0.290249	0.572057
428	lab director	monthly	random	no feedback	retraining	-1	-1	-1	1	0	0	1	-1	-1	-1	0	1	0	0.322859	0.580021
429	lab director	monthly	random	posted publicly	discussion	-1	-1	-1	1	0	0	1	0	0	1	1	0	0	0.403279	0.599475
430	lab director	monthly	random	posted publicly	no consequence	-1	-1	-1	1	0	0	1	0	0	1	-1	-1	-1	-0.36254	0.410345
431	lab director	monthly	random	posted publicly	recognition	-1	-1	-1	1	0	0	1	0	0	1	0	0	1	0.682957	0.664398
432	lab director	monthly	random	posted publicly	retraining	-1	-1	-1	1	0	0	1	0	0	1	0	1	0	0.715568	0.67163
433	lab director	weekly	random	delivered verbally	discussion	-1	-1	-1	-1	-1	-1	1	0	1	0	1	0	0	0.288054	0.57152
434	lab director	weekly	random	delivered verbally	no consequence	-1	-1	-1	-1	-1	-1	1	0	1	0	-1	-1	-1	-0.477765	0.38278
435	lab director	weekly	random	delivered verbally	recognition	-1	-1	-1	-1	-1	-1	1	0	1	0	0	0	1	0.567732	0.63824
436	lab director	weekly	random	delivered verbally	retraining	-1	-1	-1	-1	-1	-1	1	0	1	0	0	1	0	0.600343	0.645735
437	lab director	weekly	random	email	discussion	-1	-1	-1	-1	-1	-1	1	1	0	0	1	0	0	0.374249	0.592485
438	lab director	weekly	random	email	no consequence	-1	-1	-1	-1	-1	-1	1	1	0	0	-1	-1	-1	-0.391571	0.403339
439	lab director	weekly	random	email	recognition	-1	-1	-1	-1	-1	-1	1	1	0	0	0	0	1	0.653927	0.657895
440	lab director	weekly	random	email	retraining	-1	-1	-1	-1	-1	-1	1	1	0	0	0	1	0	0.686538	0.665196
441	lab director	weekly	random	no feedback	discussion	-1	-1	-1	-1	-1	-1	1	-1	-1	-1	1	0	0	-0.134268	0.466483
442	lab director	weekly	random	no feedback	no consequence	-1	-1	-1	-1	-1	-1	1	-1	-1	-1	-1	-1	-1	-0.900088	0.289032
443	lab director	weekly	random	no feedback	recognition	-1	-1	-1	-1	-1	-1	1	-1	-1	-1	0	0	1	0.14541	0.536289
444	lab director	weekly	random	no feedback	retraining	-1	-1	-1	-1	-1	-1	1	-1	-1	-1	0	1	0	0.17802	0.544388
445	lab director	weekly	random	posted publicly	discussion	-1	-1	-1	-1	-1	-1	1	0	0	1	1	0	0	0.25844	0.564253
446	lab director	weekly	random	posted publicly	no consequence	-1	-1	-1	-1	-1	-1	1	0	0	1	-1	-1	-1	-0.507379	0.375808
447	lab director	weekly	random	posted publicly	recognition	-1	-1	-1	-1	-1	-1	1	0	0	1	0	0	1	0.538118	0.631375
448	lab director	weekly	random	posted publicly	retraining	-1	-1	-1	-1	-1	-1	1	0	0	1	0	1	0	0.570729	0.638931
449	safety committee	after	random	delivered verbally	discussion	0	1	0	0	0	1	1	0	1	0	1	0	0	0.0818915	0.520461
450	safety committee	after	random	delivered verbally	no consequence	0	1	0	0	0	1	1	0	1	0	-1	-1	-1	-0.683928	0.335385
451	safety committee	after	random	delivered verbally	recognition	0	1	0	0	0	1	1	0	1	0	0	0	1	0.36157	0.58942
452	safety committee	after	random	delivered verbally	retraining	0	1	0	0	0	1	1	0	1	0	0	1	0	0.39418	0.597289
453	safety committee	after	random	email	discussion	0	1	0	0	0	1	1	1	0	0	1	0	0	0.168086	0.541923
454	safety committee	after	random	email	no consequence	0	1	0	0	0	1	1	1	0	0	-1	-1	-1	-0.597733	0.354862
455	safety committee	after	random	email	recognition	0	1	0	0	0	1	1	1	0	0	0	0	1	0.447765	0.610108
456	safety committee	after	random	email	retraining	0	1	0	0	0	1	1	1	0	0	0	1	0	0.480375	0.617836
457	safety committee	after	random	no feedback	discussion	0	1	0	0	0	1	1	-1	-1	-1	1	0	0	-0.340431	0.415705
458	safety committee	after	random	no feedback	no consequence	0	1	0	0	0	1	1	-1	-1	-1	-1	-1	-1	-1.10625	0.248571
459	safety committee	after	random	no feedback	recognition	0	1	0	0	0	1	1	-1	-1	-1	0	0	1	-0.0607527	0.484816
460	safety committee	after	random	no feedback	retraining	0	1	0	0	0	1	1	-1	-1	-1	0	1	0	-0.0281423	0.492965
461	safety committee	after	random	posted publicly	discussion	0	1	0	0	0	1	1	0	0	1	1	0	0	0.0522776	0.513066
462	safety committee	after	random	posted publicly	no consequence	0	1	0	0	0	1	1	0	0	1	-1	-1	-1	-0.713542	0.328817
463	safety committee	after	random	posted publicly	recognition	0	1	0	0	0	1	1	0	0	1	0	0	1	0.331956	0.582235
464	safety committee	after	random	posted publicly	retraining	0	1	0	0	0	1	1	0	0	1	0	1	0	0.364566	0.590145
465	safety committee	before	random	delivered verbally	discussion	0	1	0	0	1	0	1	0	1	0	1	0	0	0.418282	0.603072
466	safety committee	before	random	delivered verbally	no consequence	0	1	0	0	1	0	1	0	1	0	-1	-1	-1	-0.347537	0.41398
467	safety committee	before	random	delivered verbally	recognition	0	1	0	0	1	0	1	0	1	0	0	0	1	0.697961	0.667736
468	safety committee	before	random	delivered verbally	retraining	0	1	0	0	1	0	1	0	1	0	0	1	0	0.730571	0.674931
469	safety committee	before	random	email	discussion	0	1	0	0	1	0	1	1	0	0	1	0	0	0.504477	0.623511
470	safety committee	before	random	email	no consequence	0	1	0	0	1	0	1	1	0	0	-1	-1	-1	-0.261342	0.435034
471	safety committee	before	random	email	recognition	0	1	0	0	1	0	1	1	0	0	0	0	1	0.784156	0.686575
472	safety committee	before	random	email	retraining	0	1	0	0	1	0	1	1	0	0	0	1	0	0.816766	0.693549
473	safety committee	before	random	no feedback	discussion	0	1	0	0	1	0	1	-1	-1	-1	1	0	0	-0.00404	0.49899
474	safety committee	before	random	no feedback	no consequence	0	1	0	0	1	0	1	-1	-1	-1	-1	-1	-1	-0.769859	0.31651
475	safety committee	before	random	no feedback	recognition	0	1	0	0	1	0	1	-1	-1	-1	0	0	1	0.275638	0.568477
476	safety committee	before	random	no feedback	retraining	0	1	0	0	1	0	1	-1	-1	-1	0	1	0	0.308249	0.576458
477	safety committee	before	random	posted publicly	discussion	0	1	0	0	1	0	1	0	0	1	1	0	0	0.388669	0.595962
478	safety committee	before	random	posted publicly	no consequence	0	1	0	0	1	0	1	0	0	1	-1	-1	-1	-0.377151	0.406814
479	safety committee	before	random	posted publicly	recognition	0	1	0	0	1	0	1	0	0	1	0	0	1	0.668347	0.661133
480	safety committee	before	random	posted publicly	retraining	0	1	0	0	1	0	1	0	0	1	0	1	0	0.700957	0.6684
481	safety committee	monthly	random	delivered verbally	discussion	0	1	0	1	0	0	1	0	1	0	1	0	0	0.676238	0.662899
482	safety committee	monthly	random	delivered verbally	no consequence	0	1	0	1	0	0	1	0	1	0	-1	-1	-1	-0.0895811	0.47762
483	safety committee	monthly	random	delivered verbally	recognition	0	1	0	1	0	0	1	0	1	0	0	0	1	0.955917	0.722303
484	safety committee	monthly	random	delivered verbally	retraining	0	1	0	1	0	0	1	0	1	0	0	1	0	0.988527	0.728797
485	safety committee	monthly	random	email	discussion	0	1	0	1	0	0	1	1	0	0	1	0	0	0.762433	0.681882
486	safety committee	monthly	random	email	no consequence	0	1	0	1	0	0	1	1	0	0	-1	-1	-1	-0.0033863	0.499153
487	safety committee	monthly	random	email	recognition	0	1	0	1	0	0	1	1	0	0	0	0	1	1.04211	0.739257
488	safety committee	monthly	random	email	retraining	0	1	0	1	0	0	1	1	0	0	0	1	0	1.07472	0.745494	Best practice in the Homogeneous Case
489	safety committee	monthly	random	no feedback	discussion	0	1	0	1	0	0	1	-1	-1	-1	1	0	0	0.253916	0.56314
490	safety committee	monthly	random	no feedback	no consequence	0	1	0	1	0	0	1	-1	-1	-1	-1	-1	-1	-0.511904	0.374747
491	safety committee	monthly	random	no feedback	recognition	0	1	0	1	0	0	1	-1	-1	-1	0	0	1	0.533594	0.630321
492	safety committee	monthly	random	no feedback	retraining	0	1	0	1	0	0	1	-1	-1	-1	0	1	0	0.566204	0.637887
493	safety committee	monthly	random	posted publicly	discussion	0	1	0	1	0	0	1	0	0	1	1	0	0	0.646624	0.656249
494	safety committee	monthly	random	posted publicly	no consequence	0	1	0	1	0	0	1	0	0	1	-1	-1	-1	-0.119195	0.470236
495	safety committee	monthly	random	posted publicly	recognition	0	1	0	1	0	0	1	0	0	1	0	0	1	0.926303	0.716325
496	safety committee	monthly	random	posted publicly	retraining	0	1	0	1	0	0	1	0	0	1	0	1	0	0.958913	0.722904
497	safety committee	weekly	random	delivered verbally	discussion	0	1	0	-1	-1	-1	1	0	1	0	1	0	0	0.531399	0.629809
498	safety committee	weekly	random	delivered verbally	no consequence	0	1	0	-1	-1	-1	1	0	1	0	-1	-1	-1	-0.23442	0.441662
499	safety committee	weekly	random	delivered verbally	recognition	0	1	0	-1	-1	-1	1	0	1	0	0	0	1	0.811078	0.692339
500	safety committee	weekly	random	delivered verbally	retraining	0	1	0	-1	-1	-1	1	0	1	0	0	1	0	0.843688	0.699241
501	safety committee	weekly	random	email	discussion	0	1	0	-1	-1	-1	1	1	0	0	1	0	0	0.617594	0.649671
502	safety committee	weekly	random	email	no consequence	0	1	0	-1	-1	-1	1	1	0	0	-1	-1	-1	-0.148225	0.463011
503	safety committee	weekly	random	email	recognition	0	1	0	-1	-1	-1	1	1	0	0	0	0	1	0.897272	0.710389
504	safety committee	weekly	random	email	retraining	0	1	0	-1	-1	-1	1	1	0	0	0	1	0	0.929883	0.717052
505	safety committee	weekly	random	no feedback	discussion	0	1	0	-1	-1	-1	1	-1	-1	-1	1	0	0	0.109077	0.527242
506	safety committee	weekly	random	no feedback	no consequence	0	1	0	-1	-1	-1	1	-1	-1	-1	-1	-1	-1	-0.656743	0.341472
507	safety committee	weekly	random	no feedback	recognition	0	1	0	-1	-1	-1	1	-1	-1	-1	0	0	1	0.388755	0.595983
508	safety committee	weekly	random	no feedback	retraining	0	1	0	-1	-1	-1	1	-1	-1	-1	0	1	0	0.421366	0.60381
509	safety committee	weekly	random	posted publicly	discussion	0	1	0	-1	-1	-1	1	0	0	1	1	0	0	0.501785	0.622879
510	safety committee	weekly	random	posted publicly	no consequence	0	1	0	-1	-1	-1	1	0	0	1	-1	-1	-1	-0.264034	0.434372
511	safety committee	weekly	random	posted publicly	recognition	0	1	0	-1	-1	-1	1	0	0	1	0	0	1	0.781464	0.685995
512	safety committee	weekly	random	posted publicly	retraining	0	1	0	-1	-1	-1	1	0	0	1	0	1	0	0.814074	0.692977

## Sheet: Class_A
Intervention Scenario Attributes						Lab Inspector Coding			Inspection Frequency Coding			Inspection Timing Coding	Communication of Outcomes Coding			Reward / Punishment Coding
Scenario Number	Lab Inspector	Inspection Frequency	Inspection Timing	Communication of Outcome	Reward/Punishment	Group Lead	Safety Committee	External Expert	MONTHLY	BEFORE	AFTER	RANDOM	EMAIL	SUPERVISOR	POST	DISCUSSION	RETRAIN	RECOGNITION	V	Probability	Note
1	external expert	after	fixed	delivered verbally	discussion	0	0	1	0	0	1	-1	0	1	0	1	0	0	-0.585824	0.357594
2	external expert	after	fixed	delivered verbally	no consequence	0	0	1	0	0	1	-1	0	1	0	-1	-1	-1	-0.934493	0.282014
3	external expert	after	fixed	delivered verbally	recognition	0	0	1	0	0	1	-1	0	1	0	0	0	1	-0.588877	0.356893
4	external expert	after	fixed	delivered verbally	retraining	0	0	1	0	0	1	-1	0	1	0	0	1	0	-0.679943	0.336274
5	external expert	after	fixed	email	discussion	0	0	1	0	0	1	-1	1	0	0	1	0	0	-0.353134	0.412623
6	external expert	after	fixed	email	no consequence	0	0	1	0	0	1	-1	1	0	0	-1	-1	-1	-0.701803	0.331413
7	external expert	after	fixed	email	recognition	0	0	1	0	0	1	-1	1	0	0	0	0	1	-0.356187	0.411883
8	external expert	after	fixed	email	retraining	0	0	1	0	0	1	-1	1	0	0	0	1	0	-0.447253	0.390014
9	external expert	after	fixed	no feedback	discussion	0	0	1	0	0	1	-1	-1	-1	-1	1	0	0	-0.694571	0.333017
10	external expert	after	fixed	no feedback	no consequence	0	0	1	0	0	1	-1	-1	-1	-1	-1	-1	-1	-1.04324	0.260525
11	external expert	after	fixed	no feedback	recognition	0	0	1	0	0	1	-1	-1	-1	-1	0	0	1	-0.697624	0.332339
12	external expert	after	fixed	no feedback	retraining	0	0	1	0	0	1	-1	-1	-1	-1	0	1	0	-0.78869	0.31245
13	external expert	after	fixed	posted publicly	discussion	0	0	1	0	0	1	-1	0	0	1	1	0	0	0.0340713	0.508517
14	external expert	after	fixed	posted publicly	no consequence	0	0	1	0	0	1	-1	0	0	1	-1	-1	-1	-0.314597	0.421993
15	external expert	after	fixed	posted publicly	recognition	0	0	1	0	0	1	-1	0	0	1	0	0	1	0.0310185	0.507754
16	external expert	after	fixed	posted publicly	retraining	0	0	1	0	0	1	-1	0	0	1	0	1	0	-0.060048	0.484993
17	external expert	before	fixed	delivered verbally	discussion	0	0	1	0	1	0	-1	0	1	0	1	0	0	0.249949	0.562164
18	external expert	before	fixed	delivered verbally	no consequence	0	0	1	0	1	0	-1	0	1	0	-1	-1	-1	-0.0987199	0.47534
19	external expert	before	fixed	delivered verbally	recognition	0	0	1	0	1	0	-1	0	1	0	0	0	1	0.246896	0.561412
20	external expert	before	fixed	delivered verbally	retraining	0	0	1	0	1	0	-1	0	1	0	0	1	0	0.15583	0.538879
21	external expert	before	fixed	email	discussion	0	0	1	0	1	0	-1	1	0	0	1	0	0	0.482639	0.618371
22	external expert	before	fixed	email	no consequence	0	0	1	0	1	0	-1	1	0	0	-1	-1	-1	0.13397	0.533442
23	external expert	before	fixed	email	recognition	0	0	1	0	1	0	-1	1	0	0	0	0	1	0.479586	0.61765
24	external expert	before	fixed	email	retraining	0	0	1	0	1	0	-1	1	0	0	0	1	0	0.388519	0.595926
25	external expert	before	fixed	no feedback	discussion	0	0	1	0	1	0	-1	-1	-1	-1	1	0	0	0.141202	0.535242
26	external expert	before	fixed	no feedback	no consequence	0	0	1	0	1	0	-1	-1	-1	-1	-1	-1	-1	-0.207467	0.448318
27	external expert	before	fixed	no feedback	recognition	0	0	1	0	1	0	-1	-1	-1	-1	0	0	1	0.138149	0.534482
28	external expert	before	fixed	no feedback	retraining	0	0	1	0	1	0	-1	-1	-1	-1	0	1	0	0.0470823	0.511768
29	external expert	before	fixed	posted publicly	discussion	0	0	1	0	1	0	-1	0	0	1	1	0	0	0.869844	0.704713
30	external expert	before	fixed	posted publicly	no consequence	0	0	1	0	1	0	-1	0	0	1	-1	-1	-1	0.521175	0.627423
31	external expert	before	fixed	posted publicly	recognition	0	0	1	0	1	0	-1	0	0	1	0	0	1	0.866791	0.704078
32	external expert	before	fixed	posted publicly	retraining	0	0	1	0	1	0	-1	0	0	1	0	1	0	0.775725	0.684758
33	external expert	monthly	fixed	delivered verbally	discussion	0	0	1	1	0	0	-1	0	1	0	1	0	0	1.08753	0.747916
34	external expert	monthly	fixed	delivered verbally	no consequence	0	0	1	1	0	0	-1	0	1	0	-1	-1	-1	0.738862	0.676747
35	external expert	monthly	fixed	delivered verbally	recognition	0	0	1	1	0	0	-1	0	1	0	0	0	1	1.08448	0.74734
36	external expert	monthly	fixed	delivered verbally	retraining	0	0	1	1	0	0	-1	0	1	0	0	1	0	0.993412	0.729761
37	external expert	monthly	fixed	email	discussion	0	0	1	1	0	0	-1	1	0	0	1	0	0	1.32022	0.789218
38	external expert	monthly	fixed	email	no consequence	0	0	1	1	0	0	-1	1	0	0	-1	-1	-1	0.971552	0.725429
39	external expert	monthly	fixed	email	recognition	0	0	1	1	0	0	-1	1	0	0	0	0	1	1.31717	0.78871
40	external expert	monthly	fixed	email	retraining	0	0	1	1	0	0	-1	1	0	0	0	1	0	1.2261	0.773136
41	external expert	monthly	fixed	no feedback	discussion	0	0	1	1	0	0	-1	-1	-1	-1	1	0	0	0.978784	0.726867
42	external expert	monthly	fixed	no feedback	no consequence	0	0	1	1	0	0	-1	-1	-1	-1	-1	-1	-1	0.630115	0.652516
43	external expert	monthly	fixed	no feedback	recognition	0	0	1	1	0	0	-1	-1	-1	-1	0	0	1	0.975731	0.72626
44	external expert	monthly	fixed	no feedback	retraining	0	0	1	1	0	0	-1	-1	-1	-1	0	1	0	0.884664	0.707788
45	external expert	monthly	fixed	posted publicly	discussion	0	0	1	1	0	0	-1	0	0	1	1	0	0	1.70743	0.846502
46	external expert	monthly	fixed	posted publicly	no consequence	0	0	1	1	0	0	-1	0	0	1	-1	-1	-1	1.35876	0.795558
47	external expert	monthly	fixed	posted publicly	recognition	0	0	1	1	0	0	-1	0	0	1	0	0	1	1.70437	0.846105
48	external expert	monthly	fixed	posted publicly	retraining	0	0	1	1	0	0	-1	0	0	1	0	1	0	1.61331	0.83387
49	external expert	weekly	fixed	delivered verbally	discussion	0	0	1	-1	-1	-1	-1	0	1	0	1	0	0	0.515926	0.626195
50	external expert	weekly	fixed	delivered verbally	no consequence	0	0	1	-1	-1	-1	-1	0	1	0	-1	-1	-1	0.167258	0.541717
51	external expert	weekly	fixed	delivered verbally	recognition	0	0	1	-1	-1	-1	-1	0	1	0	0	0	1	0.512873	0.62548
52	external expert	weekly	fixed	delivered verbally	retraining	0	0	1	-1	-1	-1	-1	0	1	0	0	1	0	0.421807	0.603916
53	external expert	weekly	fixed	email	discussion	0	0	1	-1	-1	-1	-1	1	0	0	1	0	0	0.748616	0.678877
54	external expert	weekly	fixed	email	no consequence	0	0	1	-1	-1	-1	-1	1	0	0	-1	-1	-1	0.399947	0.598675
55	external expert	weekly	fixed	email	recognition	0	0	1	-1	-1	-1	-1	1	0	0	0	0	1	0.745563	0.678211
56	external expert	weekly	fixed	email	retraining	0	0	1	-1	-1	-1	-1	1	0	0	0	1	0	0.654497	0.658023
57	external expert	weekly	fixed	no feedback	discussion	0	0	1	-1	-1	-1	-1	-1	-1	-1	1	0	0	0.407179	0.600411
58	external expert	weekly	fixed	no feedback	no consequence	0	0	1	-1	-1	-1	-1	-1	-1	-1	-1	-1	-1	0.0585104	0.514623
59	external expert	weekly	fixed	no feedback	recognition	0	0	1	-1	-1	-1	-1	-1	-1	-1	0	0	1	0.404126	0.599679
60	external expert	weekly	fixed	no feedback	retraining	0	0	1	-1	-1	-1	-1	-1	-1	-1	0	1	0	0.31306	0.577632
61	external expert	weekly	fixed	posted publicly	discussion	0	0	1	-1	-1	-1	-1	0	0	1	1	0	0	1.13582	0.756912
62	external expert	weekly	fixed	posted publicly	no consequence	0	0	1	-1	-1	-1	-1	0	0	1	-1	-1	-1	0.787153	0.68722
63	external expert	weekly	fixed	posted publicly	recognition	0	0	1	-1	-1	-1	-1	0	0	1	0	0	1	1.13277	0.75635
64	external expert	weekly	fixed	posted publicly	retraining	0	0	1	-1	-1	-1	-1	0	0	1	0	1	0	1.0417	0.739178
65	group leader	after	fixed	delivered verbally	discussion	1	0	0	0	0	1	-1	0	1	0	1	0	0	-1.59755	0.168324
66	group leader	after	fixed	delivered verbally	no consequence	1	0	0	0	0	1	-1	0	1	0	-1	-1	-1	-1.94622	0.124966
67	group leader	after	fixed	delivered verbally	recognition	1	0	0	0	0	1	-1	0	1	0	0	0	1	-1.6006	0.167898
68	group leader	after	fixed	delivered verbally	retraining	1	0	0	0	0	1	-1	0	1	0	0	1	0	-1.69167	0.155557
69	group leader	after	fixed	email	discussion	1	0	0	0	0	1	-1	1	0	0	1	0	0	-1.36486	0.203452
70	group leader	after	fixed	email	no consequence	1	0	0	0	0	1	-1	1	0	0	-1	-1	-1	-1.71353	0.152707
71	group leader	after	fixed	email	recognition	1	0	0	0	0	1	-1	1	0	0	0	0	1	-1.36791	0.202957
72	group leader	after	fixed	email	retraining	1	0	0	0	0	1	-1	1	0	0	0	1	0	-1.45898	0.188624
73	group leader	after	fixed	no feedback	discussion	1	0	0	0	0	1	-1	-1	-1	-1	1	0	0	-1.7063	0.153645
74	group leader	after	fixed	no feedback	no consequence	1	0	0	0	0	1	-1	-1	-1	-1	-1	-1	-1	-2.05496	0.113552
75	group leader	after	fixed	no feedback	recognition	1	0	0	0	0	1	-1	-1	-1	-1	0	0	1	-1.70935	0.153248
76	group leader	after	fixed	no feedback	retraining	1	0	0	0	0	1	-1	-1	-1	-1	0	1	0	-1.80042	0.1418
77	group leader	after	fixed	posted publicly	discussion	1	0	0	0	0	1	-1	0	0	1	1	0	0	-0.977654	0.273358
78	group leader	after	fixed	posted publicly	no consequence	1	0	0	0	0	1	-1	0	0	1	-1	-1	-1	-1.32632	0.209768
79	group leader	after	fixed	posted publicly	recognition	1	0	0	0	0	1	-1	0	0	1	0	0	1	-0.980707	0.272752
80	group leader	after	fixed	posted publicly	retraining	1	0	0	0	0	1	-1	0	0	1	0	1	0	-1.07177	0.255066
81	group leader	before	fixed	delivered verbally	discussion	1	0	0	0	1	0	-1	0	1	0	1	0	0	-0.761776	0.318261
82	group leader	before	fixed	delivered verbally	no consequence	1	0	0	0	1	0	-1	0	1	0	-1	-1	-1	-1.11044	0.247788
83	group leader	before	fixed	delivered verbally	recognition	1	0	0	0	1	0	-1	0	1	0	0	0	1	-0.764829	0.317599
84	group leader	before	fixed	delivered verbally	retraining	1	0	0	0	1	0	-1	0	1	0	0	1	0	-0.855896	0.298198
85	group leader	before	fixed	email	discussion	1	0	0	0	1	0	-1	1	0	0	1	0	0	-0.529086	0.37073
86	group leader	before	fixed	email	no consequence	1	0	0	0	1	0	-1	1	0	0	-1	-1	-1	-0.877755	0.293643
87	group leader	before	fixed	email	recognition	1	0	0	0	1	0	-1	1	0	0	0	0	1	-0.532139	0.370018
88	group leader	before	fixed	email	retraining	1	0	0	0	1	0	-1	1	0	0	0	1	0	-0.623206	0.349053
89	group leader	before	fixed	no feedback	discussion	1	0	0	0	1	0	-1	-1	-1	-1	1	0	0	-0.870524	0.295145
90	group leader	before	fixed	no feedback	no consequence	1	0	0	0	1	0	-1	-1	-1	-1	-1	-1	-1	-1.21919	0.228079
91	group leader	before	fixed	no feedback	recognition	1	0	0	0	1	0	-1	-1	-1	-1	0	0	1	-0.873576	0.294511
92	group leader	before	fixed	no feedback	retraining	1	0	0	0	1	0	-1	-1	-1	-1	0	1	0	-0.964643	0.27595
93	group leader	before	fixed	posted publicly	discussion	1	0	0	0	1	0	-1	0	0	1	1	0	0	-0.141881	0.464589
94	group leader	before	fixed	posted publicly	no consequence	1	0	0	0	1	0	-1	0	0	1	-1	-1	-1	-0.49055	0.379764
95	group leader	before	fixed	posted publicly	recognition	1	0	0	0	1	0	-1	0	0	1	0	0	1	-0.144934	0.46383
96	group leader	before	fixed	posted publicly	retraining	1	0	0	0	1	0	-1	0	0	1	0	1	0	-0.236	0.441272
97	group leader	monthly	fixed	delivered verbally	discussion	1	0	0	1	0	0	-1	0	1	0	1	0	0	0.0758058	0.518942
98	group leader	monthly	fixed	delivered verbally	no consequence	1	0	0	1	0	0	-1	0	1	0	-1	-1	-1	-0.272863	0.432204
99	group leader	monthly	fixed	delivered verbally	recognition	1	0	0	1	0	0	-1	0	1	0	0	0	1	0.072753	0.51818
100	group leader	monthly	fixed	delivered verbally	retraining	1	0	0	1	0	0	-1	0	1	0	0	1	0	-0.0183135	0.495422
101	group leader	monthly	fixed	email	discussion	1	0	0	1	0	0	-1	1	0	0	1	0	0	0.308496	0.576518
102	group leader	monthly	fixed	email	no consequence	1	0	0	1	0	0	-1	1	0	0	-1	-1	-1	-0.040173	0.489958
103	group leader	monthly	fixed	email	recognition	1	0	0	1	0	0	-1	1	0	0	0	0	1	0.305443	0.575773
104	group leader	monthly	fixed	email	retraining	1	0	0	1	0	0	-1	1	0	0	0	1	0	0.214376	0.55339
105	group leader	monthly	fixed	no feedback	discussion	1	0	0	1	0	0	-1	-1	-1	-1	1	0	0	-0.0329414	0.491765
106	group leader	monthly	fixed	no feedback	no consequence	1	0	0	1	0	0	-1	-1	-1	-1	-1	-1	-1	-0.38161	0.405739
107	group leader	monthly	fixed	no feedback	recognition	1	0	0	1	0	0	-1	-1	-1	-1	0	0	1	-0.0359942	0.491002
108	group leader	monthly	fixed	no feedback	retraining	1	0	0	1	0	0	-1	-1	-1	-1	0	1	0	-0.127061	0.468277
109	group leader	monthly	fixed	posted publicly	discussion	1	0	0	1	0	0	-1	0	0	1	1	0	0	0.695701	0.667234
110	group leader	monthly	fixed	posted publicly	no consequence	1	0	0	1	0	0	-1	0	0	1	-1	-1	-1	0.347032	0.585898
111	group leader	monthly	fixed	posted publicly	recognition	1	0	0	1	0	0	-1	0	0	1	0	0	1	0.692648	0.666556
112	group leader	monthly	fixed	posted publicly	retraining	1	0	0	1	0	0	-1	0	0	1	0	1	0	0.601582	0.646018
113	group leader	weekly	fixed	delivered verbally	discussion	1	0	0	-1	-1	-1	-1	0	1	0	1	0	0	-0.495799	0.378528
114	group leader	weekly	fixed	delivered verbally	no consequence	1	0	0	-1	-1	-1	-1	0	1	0	-1	-1	-1	-0.844468	0.300595
115	group leader	weekly	fixed	delivered verbally	recognition	1	0	0	-1	-1	-1	-1	0	1	0	0	0	1	-0.498852	0.377811
116	group leader	weekly	fixed	delivered verbally	retraining	1	0	0	-1	-1	-1	-1	0	1	0	0	1	0	-0.589918	0.356654
117	group leader	weekly	fixed	email	discussion	1	0	0	-1	-1	-1	-1	1	0	0	1	0	0	-0.263109	0.4346
118	group leader	weekly	fixed	email	no consequence	1	0	0	-1	-1	-1	-1	1	0	0	-1	-1	-1	-0.611778	0.351654
119	group leader	weekly	fixed	email	recognition	1	0	0	-1	-1	-1	-1	1	0	0	0	0	1	-0.266162	0.43385
120	group leader	weekly	fixed	email	retraining	1	0	0	-1	-1	-1	-1	1	0	0	0	1	0	-0.357228	0.411631
121	group leader	weekly	fixed	no feedback	discussion	1	0	0	-1	-1	-1	-1	-1	-1	-1	1	0	0	-0.604546	0.353304
122	group leader	weekly	fixed	no feedback	no consequence	1	0	0	-1	-1	-1	-1	-1	-1	-1	-1	-1	-1	-0.953215	0.278239
123	group leader	weekly	fixed	no feedback	recognition	1	0	0	-1	-1	-1	-1	-1	-1	-1	0	0	1	-0.607599	0.352607
124	group leader	weekly	fixed	no feedback	retraining	1	0	0	-1	-1	-1	-1	-1	-1	-1	0	1	0	-0.698665	0.332108
125	group leader	weekly	fixed	posted publicly	discussion	1	0	0	-1	-1	-1	-1	0	0	1	1	0	0	0.124096	0.530984
126	group leader	weekly	fixed	posted publicly	no consequence	1	0	0	-1	-1	-1	-1	0	0	1	-1	-1	-1	-0.224572	0.444092
127	group leader	weekly	fixed	posted publicly	recognition	1	0	0	-1	-1	-1	-1	0	0	1	0	0	1	0.121044	0.530224
128	group leader	weekly	fixed	posted publicly	retraining	1	0	0	-1	-1	-1	-1	0	0	1	0	1	0	0.0299772	0.507494
129	lab director	after	fixed	delivered verbally	discussion	-1	-1	-1	0	0	1	-1	0	1	0	1	0	0	-0.835622	0.302458
130	lab director	after	fixed	delivered verbally	no consequence	-1	-1	-1	0	0	1	-1	0	1	0	-1	-1	-1	-1.18429	0.234282
131	lab director	after	fixed	delivered verbally	recognition	-1	-1	-1	0	0	1	-1	0	1	0	0	0	1	-0.838675	0.301814
132	lab director	after	fixed	delivered verbally	retraining	-1	-1	-1	0	0	1	-1	0	1	0	0	1	0	-0.929741	0.282977
133	lab director	after	fixed	email	discussion	-1	-1	-1	0	0	1	-1	1	0	0	1	0	0	-0.602932	0.353673
134	lab director	after	fixed	email	no consequence	-1	-1	-1	0	0	1	-1	1	0	0	-1	-1	-1	-0.951601	0.278563
135	lab director	after	fixed	email	recognition	-1	-1	-1	0	0	1	-1	1	0	0	0	0	1	-0.605985	0.352976
136	lab director	after	fixed	email	retraining	-1	-1	-1	0	0	1	-1	1	0	0	0	1	0	-0.697051	0.332466
137	lab director	after	fixed	no feedback	discussion	-1	-1	-1	0	0	1	-1	-1	-1	-1	1	0	0	-0.944369	0.280019
138	lab director	after	fixed	no feedback	no consequence	-1	-1	-1	0	0	1	-1	-1	-1	-1	-1	-1	-1	-1.29304	0.215339
139	lab director	after	fixed	no feedback	recognition	-1	-1	-1	0	0	1	-1	-1	-1	-1	0	0	1	-0.947422	0.279404
140	lab director	after	fixed	no feedback	retraining	-1	-1	-1	0	0	1	-1	-1	-1	-1	0	1	0	-1.03849	0.261442
141	lab director	after	fixed	posted publicly	discussion	-1	-1	-1	0	0	1	-1	0	0	1	1	0	0	-0.215726	0.446277
142	lab director	after	fixed	posted publicly	no consequence	-1	-1	-1	0	0	1	-1	0	0	1	-1	-1	-1	-0.564395	0.362531
143	lab director	after	fixed	posted publicly	recognition	-1	-1	-1	0	0	1	-1	0	0	1	0	0	1	-0.218779	0.445522
144	lab director	after	fixed	posted publicly	retraining	-1	-1	-1	0	0	1	-1	0	0	1	0	1	0	-0.309846	0.423152
145	lab director	before	fixed	delivered verbally	discussion	-1	-1	-1	0	1	0	-1	0	1	0	1	0	0	0.000151	0.500038
146	lab director	before	fixed	delivered verbally	no consequence	-1	-1	-1	0	1	0	-1	0	1	0	-1	-1	-1	-0.348518	0.413742
147	lab director	before	fixed	delivered verbally	recognition	-1	-1	-1	0	1	0	-1	0	1	0	0	0	1	-0.0029018	0.499275
148	lab director	before	fixed	delivered verbally	retraining	-1	-1	-1	0	1	0	-1	0	1	0	0	1	0	-0.0939683	0.476525
149	lab director	before	fixed	email	discussion	-1	-1	-1	0	1	0	-1	1	0	0	1	0	0	0.232841	0.557949
150	lab director	before	fixed	email	no consequence	-1	-1	-1	0	1	0	-1	1	0	0	-1	-1	-1	-0.115828	0.471075
151	lab director	before	fixed	email	recognition	-1	-1	-1	0	1	0	-1	1	0	0	0	0	1	0.229788	0.557196
152	lab director	before	fixed	email	retraining	-1	-1	-1	0	1	0	-1	1	0	0	0	1	0	0.138722	0.534625
153	lab director	before	fixed	no feedback	discussion	-1	-1	-1	0	1	0	-1	-1	-1	-1	1	0	0	-0.108596	0.472878
154	lab director	before	fixed	no feedback	no consequence	-1	-1	-1	0	1	0	-1	-1	-1	-1	-1	-1	-1	-0.457265	0.387635
155	lab director	before	fixed	no feedback	recognition	-1	-1	-1	0	1	0	-1	-1	-1	-1	0	0	1	-0.111649	0.472117
156	lab director	before	fixed	no feedback	retraining	-1	-1	-1	0	1	0	-1	-1	-1	-1	0	1	0	-0.202715	0.449494
157	lab director	before	fixed	posted publicly	discussion	-1	-1	-1	0	1	0	-1	0	0	1	1	0	0	0.620046	0.650229
158	lab director	before	fixed	posted publicly	no consequence	-1	-1	-1	0	1	0	-1	0	0	1	-1	-1	-1	0.271378	0.567431
159	lab director	before	fixed	posted publicly	recognition	-1	-1	-1	0	1	0	-1	0	0	1	0	0	1	0.616994	0.649534
160	lab director	before	fixed	posted publicly	retraining	-1	-1	-1	0	1	0	-1	0	0	1	0	1	0	0.525927	0.628533
161	lab director	monthly	fixed	delivered verbally	discussion	-1	-1	-1	1	0	0	-1	0	1	0	1	0	0	0.837733	0.697988
162	lab director	monthly	fixed	delivered verbally	no consequence	-1	-1	-1	1	0	0	-1	0	1	0	-1	-1	-1	0.489064	0.619886
163	lab director	monthly	fixed	delivered verbally	recognition	-1	-1	-1	1	0	0	-1	0	1	0	0	0	1	0.83468	0.697344
164	lab director	monthly	fixed	delivered verbally	retraining	-1	-1	-1	1	0	0	-1	0	1	0	0	1	0	0.743614	0.677786
165	lab director	monthly	fixed	email	discussion	-1	-1	-1	1	0	0	-1	1	0	0	1	0	0	1.07042	0.744677
166	lab director	monthly	fixed	email	no consequence	-1	-1	-1	1	0	0	-1	1	0	0	-1	-1	-1	0.721754	0.672993
167	lab director	monthly	fixed	email	recognition	-1	-1	-1	1	0	0	-1	1	0	0	0	0	1	1.06737	0.744096
168	lab director	monthly	fixed	email	retraining	-1	-1	-1	1	0	0	-1	1	0	0	0	1	0	0.976304	0.726374
169	lab director	monthly	fixed	no feedback	discussion	-1	-1	-1	1	0	0	-1	-1	-1	-1	1	0	0	0.728986	0.674583
170	lab director	monthly	fixed	no feedback	no consequence	-1	-1	-1	1	0	0	-1	-1	-1	-1	-1	-1	-1	0.380317	0.59395
171	lab director	monthly	fixed	no feedback	recognition	-1	-1	-1	1	0	0	-1	-1	-1	-1	0	0	1	0.725933	0.673912
172	lab director	monthly	fixed	no feedback	retraining	-1	-1	-1	1	0	0	-1	-1	-1	-1	0	1	0	0.634867	0.653592
173	lab director	monthly	fixed	posted publicly	discussion	-1	-1	-1	1	0	0	-1	0	0	1	1	0	0	1.45763	0.81117
174	lab director	monthly	fixed	posted publicly	no consequence	-1	-1	-1	1	0	0	-1	0	0	1	-1	-1	-1	1.10896	0.751935
175	lab director	monthly	fixed	posted publicly	recognition	-1	-1	-1	1	0	0	-1	0	0	1	0	0	1	1.45458	0.810702
176	lab director	monthly	fixed	posted publicly	retraining	-1	-1	-1	1	0	0	-1	0	0	1	0	1	0	1.36351	0.796329
177	lab director	weekly	fixed	delivered verbally	discussion	-1	-1	-1	-1	-1	-1	-1	0	1	0	1	0	0	0.266129	0.566142
178	lab director	weekly	fixed	delivered verbally	no consequence	-1	-1	-1	-1	-1	-1	-1	0	1	0	-1	-1	-1	-0.0825402	0.479377
179	lab director	weekly	fixed	delivered verbally	recognition	-1	-1	-1	-1	-1	-1	-1	0	1	0	0	0	1	0.263076	0.565392
180	lab director	weekly	fixed	delivered verbally	retraining	-1	-1	-1	-1	-1	-1	-1	0	1	0	0	1	0	0.172009	0.542897
181	lab director	weekly	fixed	email	discussion	-1	-1	-1	-1	-1	-1	-1	1	0	0	1	0	0	0.498818	0.622182
182	lab director	weekly	fixed	email	no consequence	-1	-1	-1	-1	-1	-1	-1	1	0	0	-1	-1	-1	0.15015	0.537467
183	lab director	weekly	fixed	email	recognition	-1	-1	-1	-1	-1	-1	-1	1	0	0	0	0	1	0.495766	0.621464
184	lab director	weekly	fixed	email	retraining	-1	-1	-1	-1	-1	-1	-1	1	0	0	0	1	0	0.404699	0.599816
185	lab director	weekly	fixed	no feedback	discussion	-1	-1	-1	-1	-1	-1	-1	-1	-1	-1	1	0	0	0.157381	0.539264
186	lab director	weekly	fixed	no feedback	no consequence	-1	-1	-1	-1	-1	-1	-1	-1	-1	-1	-1	-1	-1	-0.191287	0.452323	The baseline case for Class A
187	lab director	weekly	fixed	no feedback	recognition	-1	-1	-1	-1	-1	-1	-1	-1	-1	-1	0	0	1	0.154329	0.538506
188	lab director	weekly	fixed	no feedback	retraining	-1	-1	-1	-1	-1	-1	-1	-1	-1	-1	0	1	0	0.063262	0.51581
189	lab director	weekly	fixed	posted publicly	discussion	-1	-1	-1	-1	-1	-1	-1	0	0	1	1	0	0	0.886024	0.708069
190	lab director	weekly	fixed	posted publicly	no consequence	-1	-1	-1	-1	-1	-1	-1	0	0	1	-1	-1	-1	0.537355	0.631197
191	lab director	weekly	fixed	posted publicly	recognition	-1	-1	-1	-1	-1	-1	-1	0	0	1	0	0	1	0.882971	0.707438
192	lab director	weekly	fixed	posted publicly	retraining	-1	-1	-1	-1	-1	-1	-1	0	0	1	0	1	0	0.791905	0.68824
193	safety committee	after	fixed	delivered verbally	discussion	0	1	0	0	0	1	-1	0	1	0	1	0	0	-1.02159	0.264718
194	safety committee	after	fixed	delivered verbally	no consequence	0	1	0	0	0	1	-1	0	1	0	-1	-1	-1	-1.37026	0.202578
195	safety committee	after	fixed	delivered verbally	recognition	0	1	0	0	0	1	-1	0	1	0	0	0	1	-1.02464	0.264124
196	safety committee	after	fixed	delivered verbally	retraining	0	1	0	0	0	1	-1	0	1	0	0	1	0	-1.11571	0.246808
197	safety committee	after	fixed	email	discussion	0	1	0	0	0	1	-1	1	0	0	1	0	0	-0.7889	0.312405
198	safety committee	after	fixed	email	no consequence	0	1	0	0	0	1	-1	1	0	0	-1	-1	-1	-1.13757	0.242767
199	safety committee	after	fixed	email	recognition	0	1	0	0	0	1	-1	1	0	0	0	0	1	-0.791953	0.311749
200	safety committee	after	fixed	email	retraining	0	1	0	0	0	1	-1	1	0	0	0	1	0	-0.88302	0.292552
201	safety committee	after	fixed	no feedback	discussion	0	1	0	0	0	1	-1	-1	-1	-1	1	0	0	-1.13034	0.244099
202	safety committee	after	fixed	no feedback	no consequence	0	1	0	0	0	1	-1	-1	-1	-1	-1	-1	-1	-1.47901	0.185578
203	safety committee	after	fixed	no feedback	recognition	0	1	0	0	0	1	-1	-1	-1	-1	0	0	1	-1.13339	0.243536
204	safety committee	after	fixed	no feedback	retraining	0	1	0	0	0	1	-1	-1	-1	-1	0	1	0	-1.22446	0.227153
205	safety committee	after	fixed	posted publicly	discussion	0	1	0	0	0	1	-1	0	0	1	1	0	0	-0.401695	0.400905
206	safety committee	after	fixed	posted publicly	no consequence	0	1	0	0	0	1	-1	0	0	1	-1	-1	-1	-0.750364	0.320742
207	safety committee	after	fixed	posted publicly	recognition	0	1	0	0	0	1	-1	0	0	1	0	0	1	-0.404748	0.400172
208	safety committee	after	fixed	posted publicly	retraining	0	1	0	0	0	1	-1	0	0	1	0	1	0	-0.495814	0.378525
209	safety committee	before	fixed	delivered verbally	discussion	0	1	0	0	1	0	-1	0	1	0	1	0	0	-0.185817	0.453679
210	safety committee	before	fixed	delivered verbally	no consequence	0	1	0	0	1	0	-1	0	1	0	-1	-1	-1	-0.534486	0.369471
211	safety committee	before	fixed	delivered verbally	recognition	0	1	0	0	1	0	-1	0	1	0	0	0	1	-0.18887	0.452922
212	safety committee	before	fixed	delivered verbally	retraining	0	1	0	0	1	0	-1	0	1	0	0	1	0	-0.279937	0.430469
213	safety committee	before	fixed	email	discussion	0	1	0	0	1	0	-1	1	0	0	1	0	0	0.0468724	0.511716
214	safety committee	before	fixed	email	no consequence	0	1	0	0	1	0	-1	1	0	0	-1	-1	-1	-0.301796	0.425118
215	safety committee	before	fixed	email	recognition	0	1	0	0	1	0	-1	1	0	0	0	0	1	0.0438196	0.510953
216	safety committee	before	fixed	email	retraining	0	1	0	0	1	0	-1	1	0	0	0	1	0	-0.0472469	0.48819
217	safety committee	before	fixed	no feedback	discussion	0	1	0	0	1	0	-1	-1	-1	-1	1	0	0	-0.294565	0.426887
218	safety committee	before	fixed	no feedback	no consequence	0	1	0	0	1	0	-1	-1	-1	-1	-1	-1	-1	-0.643233	0.344516
219	safety committee	before	fixed	no feedback	recognition	0	1	0	0	1	0	-1	-1	-1	-1	0	0	1	-0.297617	0.42614
220	safety committee	before	fixed	no feedback	retraining	0	1	0	0	1	0	-1	-1	-1	-1	0	1	0	-0.388684	0.404034
221	safety committee	before	fixed	posted publicly	discussion	0	1	0	0	1	0	-1	0	0	1	1	0	0	0.434078	0.606847
222	safety committee	before	fixed	posted publicly	no consequence	0	1	0	0	1	0	-1	0	0	1	-1	-1	-1	0.0854091	0.521339
223	safety committee	before	fixed	posted publicly	recognition	0	1	0	0	1	0	-1	0	0	1	0	0	1	0.431025	0.606118
224	safety committee	before	fixed	posted publicly	retraining	0	1	0	0	1	0	-1	0	0	1	0	1	0	0.339958	0.58418
225	safety committee	monthly	fixed	delivered verbally	discussion	0	1	0	1	0	0	-1	0	1	0	1	0	0	0.651765	0.657408
226	safety committee	monthly	fixed	delivered verbally	no consequence	0	1	0	1	0	0	-1	0	1	0	-1	-1	-1	0.303096	0.575199
227	safety committee	monthly	fixed	delivered verbally	recognition	0	1	0	1	0	0	-1	0	1	0	0	0	1	0.648712	0.65672
228	safety committee	monthly	fixed	delivered verbally	retraining	0	1	0	1	0	0	-1	0	1	0	0	1	0	0.557645	0.635908
229	safety committee	monthly	fixed	email	discussion	0	1	0	1	0	0	-1	1	0	0	1	0	0	0.884454	0.707744
230	safety committee	monthly	fixed	email	no consequence	0	1	0	1	0	0	-1	1	0	0	-1	-1	-1	0.535786	0.630832
231	safety committee	monthly	fixed	email	recognition	0	1	0	1	0	0	-1	1	0	0	0	0	1	0.881402	0.707113
232	safety committee	monthly	fixed	email	retraining	0	1	0	1	0	0	-1	1	0	0	0	1	0	0.790335	0.687903
233	safety committee	monthly	fixed	no feedback	discussion	0	1	0	1	0	0	-1	-1	-1	-1	1	0	0	0.543017	0.632514
234	safety committee	monthly	fixed	no feedback	no consequence	0	1	0	1	0	0	-1	-1	-1	-1	-1	-1	-1	0.194349	0.548435
235	safety committee	monthly	fixed	no feedback	recognition	0	1	0	1	0	0	-1	-1	-1	-1	0	0	1	0.539965	0.631804
236	safety committee	monthly	fixed	no feedback	retraining	0	1	0	1	0	0	-1	-1	-1	-1	0	1	0	0.448898	0.610377
237	safety committee	monthly	fixed	posted publicly	discussion	0	1	0	1	0	0	-1	0	0	1	1	0	0	1.27166	0.781027
238	safety committee	monthly	fixed	posted publicly	no consequence	0	1	0	1	0	0	-1	0	0	1	-1	-1	-1	0.922991	0.715651
239	safety committee	monthly	fixed	posted publicly	recognition	0	1	0	1	0	0	-1	0	0	1	0	0	1	1.26861	0.780504
240	safety committee	monthly	fixed	posted publicly	retraining	0	1	0	1	0	0	-1	0	0	1	0	1	0	1.17754	0.764505
241	safety committee	weekly	fixed	delivered verbally	discussion	0	1	0	-1	-1	-1	-1	0	1	0	1	0	0	0.08016	0.520029
242	safety committee	weekly	fixed	delivered verbally	no consequence	0	1	0	-1	-1	-1	-1	0	1	0	-1	-1	-1	-0.268509	0.433273
243	safety committee	weekly	fixed	delivered verbally	recognition	0	1	0	-1	-1	-1	-1	0	1	0	0	0	1	0.0771072	0.519267
244	safety committee	weekly	fixed	delivered verbally	retraining	0	1	0	-1	-1	-1	-1	0	1	0	0	1	0	-0.0139593	0.49651
245	safety committee	weekly	fixed	email	discussion	0	1	0	-1	-1	-1	-1	1	0	0	1	0	0	0.31285	0.577581
246	safety committee	weekly	fixed	email	no consequence	0	1	0	-1	-1	-1	-1	1	0	0	-1	-1	-1	-0.0358188	0.491046
247	safety committee	weekly	fixed	email	recognition	0	1	0	-1	-1	-1	-1	1	0	0	0	0	1	0.309797	0.576836
248	safety committee	weekly	fixed	email	retraining	0	1	0	-1	-1	-1	-1	1	0	0	0	1	0	0.218731	0.554466
249	safety committee	weekly	fixed	no feedback	discussion	0	1	0	-1	-1	-1	-1	-1	-1	-1	1	0	0	-0.0285872	0.492854
250	safety committee	weekly	fixed	no feedback	no consequence	0	1	0	-1	-1	-1	-1	-1	-1	-1	-1	-1	-1	-0.377256	0.406789
251	safety committee	weekly	fixed	no feedback	recognition	0	1	0	-1	-1	-1	-1	-1	-1	-1	0	0	1	-0.03164	0.492091
252	safety committee	weekly	fixed	no feedback	retraining	0	1	0	-1	-1	-1	-1	-1	-1	-1	0	1	0	-0.122706	0.469362
253	safety committee	weekly	fixed	posted publicly	discussion	0	1	0	-1	-1	-1	-1	0	0	1	1	0	0	0.700055	0.6682
254	safety committee	weekly	fixed	posted publicly	no consequence	0	1	0	-1	-1	-1	-1	0	0	1	-1	-1	-1	0.351387	0.586954
255	safety committee	weekly	fixed	posted publicly	recognition	0	1	0	-1	-1	-1	-1	0	0	1	0	0	1	0.697003	0.667523
256	safety committee	weekly	fixed	posted publicly	retraining	0	1	0	-1	-1	-1	-1	0	0	1	0	1	0	0.605936	0.647013
257	external expert	after	random	delivered verbally	discussion	0	0	1	0	0	1	1	0	1	0	1	0	0	-0.519969	0.372859
258	external expert	after	random	delivered verbally	no consequence	0	0	1	0	0	1	1	0	1	0	-1	-1	-1	-0.868638	0.295538
259	external expert	after	random	delivered verbally	recognition	0	0	1	0	0	1	1	0	1	0	0	0	1	-0.523022	0.372146
260	external expert	after	random	delivered verbally	retraining	0	0	1	0	0	1	1	0	1	0	0	1	0	-0.614088	0.351127
261	external expert	after	random	email	discussion	0	0	1	0	0	1	1	1	0	0	1	0	0	-0.287279	0.42867
262	external expert	after	random	email	no consequence	0	0	1	0	0	1	1	1	0	0	-1	-1	-1	-0.635948	0.346163
263	external expert	after	random	email	recognition	0	0	1	0	0	1	1	1	0	0	0	0	1	-0.290332	0.427923
264	external expert	after	random	email	retraining	0	0	1	0	0	1	1	1	0	0	0	1	0	-0.381398	0.40579
265	external expert	after	random	no feedback	discussion	0	0	1	0	0	1	1	-1	-1	-1	1	0	0	-0.628716	0.347802
266	external expert	after	random	no feedback	no consequence	0	0	1	0	0	1	1	-1	-1	-1	-1	-1	-1	-0.977385	0.273411
267	external expert	after	random	no feedback	recognition	0	0	1	0	0	1	1	-1	-1	-1	0	0	1	-0.631769	0.34711
268	external expert	after	random	no feedback	retraining	0	0	1	0	0	1	1	-1	-1	-1	0	1	0	-0.722835	0.326769
269	external expert	after	random	posted publicly	discussion	0	0	1	0	0	1	1	0	0	1	1	0	0	0.0999263	0.524961
270	external expert	after	random	posted publicly	no consequence	0	0	1	0	0	1	1	0	0	1	-1	-1	-1	-0.248742	0.438133
271	external expert	after	random	posted publicly	recognition	0	0	1	0	0	1	1	0	0	1	0	0	1	0.0968735	0.524199
272	external expert	after	random	posted publicly	retraining	0	0	1	0	0	1	1	0	0	1	0	1	0	0.005807	0.501452
273	external expert	before	random	delivered verbally	discussion	0	0	1	0	1	0	1	0	1	0	1	0	0	0.315804	0.578301
274	external expert	before	random	delivered verbally	no consequence	0	0	1	0	1	0	1	0	1	0	-1	-1	-1	-0.0328649	0.491785
275	external expert	before	random	delivered verbally	recognition	0	0	1	0	1	0	1	0	1	0	0	0	1	0.312751	0.577557
276	external expert	before	random	delivered verbally	retraining	0	0	1	0	1	0	1	0	1	0	0	1	0	0.221685	0.555195
277	external expert	before	random	email	discussion	0	0	1	0	1	0	1	1	0	0	1	0	0	0.548494	0.633786
278	external expert	before	random	email	no consequence	0	0	1	0	1	0	1	1	0	0	-1	-1	-1	0.199825	0.549791
279	external expert	before	random	email	recognition	0	0	1	0	1	0	1	1	0	0	0	0	1	0.545441	0.633077
280	external expert	before	random	email	retraining	0	0	1	0	1	0	1	1	0	0	0	1	0	0.454374	0.611679
281	external expert	before	random	no feedback	discussion	0	0	1	0	1	0	1	-1	-1	-1	1	0	0	0.207057	0.55158
282	external expert	before	random	no feedback	no consequence	0	0	1	0	1	0	1	-1	-1	-1	-1	-1	-1	-0.141612	0.464656
283	external expert	before	random	no feedback	recognition	0	0	1	0	1	0	1	-1	-1	-1	0	0	1	0.204004	0.550825
284	external expert	before	random	no feedback	retraining	0	0	1	0	1	0	1	-1	-1	-1	0	1	0	0.112937	0.528204
285	external expert	before	random	posted publicly	discussion	0	0	1	0	1	0	1	0	0	1	1	0	0	0.935699	0.71823
286	external expert	before	random	posted publicly	no consequence	0	0	1	0	1	0	1	0	0	1	-1	-1	-1	0.58703	0.642683
287	external expert	before	random	posted publicly	recognition	0	0	1	0	1	0	1	0	0	1	0	0	1	0.932646	0.717612
288	external expert	before	random	posted publicly	retraining	0	0	1	0	1	0	1	0	0	1	0	1	0	0.84158	0.698798
289	external expert	monthly	random	delivered verbally	discussion	0	0	1	1	0	0	1	0	1	0	1	0	0	1.15339	0.760129
290	external expert	monthly	random	delivered verbally	no consequence	0	0	1	1	0	0	1	0	1	0	-1	-1	-1	0.804717	0.690983
291	external expert	monthly	random	delivered verbally	recognition	0	0	1	1	0	0	1	0	1	0	0	0	1	1.15033	0.759572
292	external expert	monthly	random	delivered verbally	retraining	0	0	1	1	0	0	1	0	1	0	0	1	0	1.05927	0.74255
293	external expert	monthly	random	email	discussion	0	0	1	1	0	0	1	1	0	0	1	0	0	1.38608	0.799965
294	external expert	monthly	random	email	no consequence	0	0	1	1	0	0	1	1	0	0	-1	-1	-1	1.03741	0.738349
295	external expert	monthly	random	email	recognition	0	0	1	1	0	0	1	1	0	0	0	0	1	1.38302	0.799476
296	external expert	monthly	random	email	retraining	0	0	1	1	0	0	1	1	0	0	0	1	0	1.29196	0.784478
297	external expert	monthly	random	no feedback	discussion	0	0	1	1	0	0	1	-1	-1	-1	1	0	0	1.04464	0.739744
298	external expert	monthly	random	no feedback	no consequence	0	0	1	1	0	0	1	-1	-1	-1	-1	-1	-1	0.69597	0.667294
299	external expert	monthly	random	no feedback	recognition	0	0	1	1	0	0	1	-1	-1	-1	0	0	1	1.04159	0.739156
300	external expert	monthly	random	no feedback	retraining	0	0	1	1	0	0	1	-1	-1	-1	0	1	0	0.950519	0.72122
301	external expert	monthly	random	posted publicly	discussion	0	0	1	1	0	0	1	0	0	1	1	0	0	1.77328	0.854865	Best practice inspection interventions for Class A
302	external expert	monthly	random	posted publicly	no consequence	0	0	1	1	0	0	1	0	0	1	-1	-1	-1	1.42461	0.80606
303	external expert	monthly	random	posted publicly	recognition	0	0	1	1	0	0	1	0	0	1	0	0	1	1.77023	0.854486
304	external expert	monthly	random	posted publicly	retraining	0	0	1	1	0	0	1	0	0	1	0	1	0	1.67916	0.842794
305	external expert	weekly	random	delivered verbally	discussion	0	0	1	-1	-1	-1	1	0	1	0	1	0	0	0.581781	0.641477
306	external expert	weekly	random	delivered verbally	no consequence	0	0	1	-1	-1	-1	1	0	1	0	-1	-1	-1	0.233113	0.558016
307	external expert	weekly	random	delivered verbally	recognition	0	0	1	-1	-1	-1	1	0	1	0	0	0	1	0.578728	0.640775
308	external expert	weekly	random	delivered verbally	retraining	0	0	1	-1	-1	-1	1	0	1	0	0	1	0	0.487662	0.619556
309	external expert	weekly	random	email	discussion	0	0	1	-1	-1	-1	1	1	0	0	1	0	0	0.814471	0.693061
310	external expert	weekly	random	email	no consequence	0	0	1	-1	-1	-1	1	1	0	0	-1	-1	-1	0.465802	0.61439
311	external expert	weekly	random	email	recognition	0	0	1	-1	-1	-1	1	1	0	0	0	0	1	0.811418	0.692412
312	external expert	weekly	random	email	retraining	0	0	1	-1	-1	-1	1	1	0	0	0	1	0	0.720352	0.672685
313	external expert	weekly	random	no feedback	discussion	0	0	1	-1	-1	-1	1	-1	-1	-1	1	0	0	0.473034	0.616102
314	external expert	weekly	random	no feedback	no consequence	0	0	1	-1	-1	-1	1	-1	-1	-1	-1	-1	-1	0.124365	0.531051
315	external expert	weekly	random	no feedback	recognition	0	0	1	-1	-1	-1	1	-1	-1	-1	0	0	1	0.469981	0.615379
316	external expert	weekly	random	no feedback	retraining	0	0	1	-1	-1	-1	1	-1	-1	-1	0	1	0	0.378915	0.593611
317	external expert	weekly	random	posted publicly	discussion	0	0	1	-1	-1	-1	1	0	0	1	1	0	0	1.20168	0.768823
318	external expert	weekly	random	posted publicly	no consequence	0	0	1	-1	-1	-1	1	0	0	1	-1	-1	-1	0.853008	0.701198
319	external expert	weekly	random	posted publicly	recognition	0	0	1	-1	-1	-1	1	0	0	1	0	0	1	1.19862	0.76828
320	external expert	weekly	random	posted publicly	retraining	0	0	1	-1	-1	-1	1	0	0	1	0	1	0	1.10756	0.751673
321	group leader	after	random	delivered verbally	discussion	1	0	0	0	0	1	1	0	1	0	1	0	0	-1.53169	0.177746
322	group leader	after	random	delivered verbally	no consequence	1	0	0	0	0	1	1	0	1	0	-1	-1	-1	-1.88036	0.132347
323	group leader	after	random	delivered verbally	recognition	1	0	0	0	0	1	1	0	1	0	0	0	1	-1.53475	0.1773
324	group leader	after	random	delivered verbally	retraining	1	0	0	0	0	1	1	0	1	0	0	1	0	-1.62581	0.164405
325	group leader	after	random	email	discussion	1	0	0	0	0	1	1	1	0	0	1	0	0	-1.299	0.214333
326	group leader	after	random	email	no consequence	1	0	0	0	0	1	1	1	0	0	-1	-1	-1	-1.64767	0.161424
327	group leader	after	random	email	recognition	1	0	0	0	0	1	1	1	0	0	0	0	1	-1.30206	0.213819
328	group leader	after	random	email	retraining	1	0	0	0	0	1	1	1	0	0	0	1	0	-1.39312	0.19891
329	group leader	after	random	no feedback	discussion	1	0	0	0	0	1	1	-1	-1	-1	1	0	0	-1.64044	0.162405
330	group leader	after	random	no feedback	no consequence	1	0	0	0	0	1	1	-1	-1	-1	-1	-1	-1	-1.98911	0.120351
331	group leader	after	random	no feedback	recognition	1	0	0	0	0	1	1	-1	-1	-1	0	0	1	-1.64349	0.16199
332	group leader	after	random	no feedback	retraining	1	0	0	0	0	1	1	-1	-1	-1	0	1	0	-1.73456	0.150005
333	group leader	after	random	posted publicly	discussion	1	0	0	0	0	1	1	0	0	1	1	0	0	-0.911799	0.286632
334	group leader	after	random	posted publicly	no consequence	1	0	0	0	0	1	1	0	0	1	-1	-1	-1	-1.26047	0.220893
335	group leader	after	random	posted publicly	recognition	1	0	0	0	0	1	1	0	0	1	0	0	1	-0.914852	0.286008
336	group leader	after	random	posted publicly	retraining	1	0	0	0	0	1	1	0	0	1	0	1	0	-1.00592	0.267779
337	group leader	before	random	delivered verbally	discussion	1	0	0	0	1	0	1	0	1	0	1	0	0	-0.695921	0.332717
338	group leader	before	random	delivered verbally	no consequence	1	0	0	0	1	0	1	0	1	0	-1	-1	-1	-1.04459	0.260265
339	group leader	before	random	delivered verbally	recognition	1	0	0	0	1	0	1	0	1	0	0	0	1	-0.698974	0.33204
340	group leader	before	random	delivered verbally	retraining	1	0	0	0	1	0	1	0	1	0	0	1	0	-0.790041	0.31216
341	group leader	before	random	email	discussion	1	0	0	0	1	0	1	1	0	0	1	0	0	-0.463231	0.38622
342	group leader	before	random	email	no consequence	1	0	0	0	1	0	1	1	0	0	-1	-1	-1	-0.8119	0.307486
343	group leader	before	random	email	recognition	1	0	0	0	1	0	1	1	0	0	0	0	1	-0.466284	0.385496
344	group leader	before	random	email	retraining	1	0	0	0	1	0	1	1	0	0	0	1	0	-0.557351	0.364161
345	group leader	before	random	no feedback	discussion	1	0	0	0	1	0	1	-1	-1	-1	1	0	0	-0.804669	0.309028
346	group leader	before	random	no feedback	no consequence	1	0	0	0	1	0	1	-1	-1	-1	-1	-1	-1	-1.15334	0.23988
347	group leader	before	random	no feedback	recognition	1	0	0	0	1	0	1	-1	-1	-1	0	0	1	-0.807721	0.308376
348	group leader	before	random	no feedback	retraining	1	0	0	0	1	0	1	-1	-1	-1	0	1	0	-0.898788	0.2893
349	group leader	before	random	posted publicly	discussion	1	0	0	0	1	0	1	0	0	1	1	0	0	-0.076026	0.481003
350	group leader	before	random	posted publicly	no consequence	1	0	0	0	1	0	1	0	0	1	-1	-1	-1	-0.424695	0.395394
351	group leader	before	random	posted publicly	recognition	1	0	0	0	1	0	1	0	0	1	0	0	1	-0.0790788	0.480241
352	group leader	before	random	posted publicly	retraining	1	0	0	0	1	0	1	0	0	1	0	1	0	-0.170145	0.457566
353	group leader	monthly	random	delivered verbally	discussion	1	0	0	1	0	0	1	0	1	0	1	0	0	0.141661	0.535356
354	group leader	monthly	random	delivered verbally	no consequence	1	0	0	1	0	0	1	0	1	0	-1	-1	-1	-0.207008	0.448432
355	group leader	monthly	random	delivered verbally	recognition	1	0	0	1	0	0	1	0	1	0	0	0	1	0.138608	0.534597
356	group leader	monthly	random	delivered verbally	retraining	1	0	0	1	0	0	1	0	1	0	0	1	0	0.0475415	0.511883
357	group leader	monthly	random	email	discussion	1	0	0	1	0	0	1	1	0	0	1	0	0	0.374351	0.59251
358	group leader	monthly	random	email	no consequence	1	0	0	1	0	0	1	1	0	0	-1	-1	-1	0.025682	0.50642
359	group leader	monthly	random	email	recognition	1	0	0	1	0	0	1	1	0	0	0	0	1	0.371298	0.591773
360	group leader	monthly	random	email	retraining	1	0	0	1	0	0	1	1	0	0	0	1	0	0.280231	0.569603
361	group leader	monthly	random	no feedback	discussion	1	0	0	1	0	0	1	-1	-1	-1	1	0	0	0.0329136	0.508228
362	group leader	monthly	random	no feedback	no consequence	1	0	0	1	0	0	1	-1	-1	-1	-1	-1	-1	-0.315755	0.421711
363	group leader	monthly	random	no feedback	recognition	1	0	0	1	0	0	1	-1	-1	-1	0	0	1	0.0298608	0.507465
364	group leader	monthly	random	no feedback	retraining	1	0	0	1	0	0	1	-1	-1	-1	0	1	0	-0.0612057	0.484703
365	group leader	monthly	random	posted publicly	discussion	1	0	0	1	0	0	1	0	0	1	1	0	0	0.761556	0.681691
366	group leader	monthly	random	posted publicly	no consequence	1	0	0	1	0	0	1	0	0	1	-1	-1	-1	0.412887	0.60178
367	group leader	monthly	random	posted publicly	recognition	1	0	0	1	0	0	1	0	0	1	0	0	1	0.758503	0.681029
368	group leader	monthly	random	posted publicly	retraining	1	0	0	1	0	0	1	0	0	1	0	1	0	0.667437	0.660929
369	group leader	weekly	random	delivered verbally	discussion	1	0	0	-1	-1	-1	1	0	1	0	1	0	0	-0.429944	0.39414
370	group leader	weekly	random	delivered verbally	no consequence	1	0	0	-1	-1	-1	1	0	1	0	-1	-1	-1	-0.778613	0.314619
371	group leader	weekly	random	delivered verbally	recognition	1	0	0	-1	-1	-1	1	0	1	0	0	0	1	-0.432997	0.393411
372	group leader	weekly	random	delivered verbally	retraining	1	0	0	-1	-1	-1	1	0	1	0	0	1	0	-0.524063	0.371903
373	group leader	weekly	random	email	discussion	1	0	0	-1	-1	-1	1	1	0	0	1	0	0	-0.197254	0.450846
374	group leader	weekly	random	email	no consequence	1	0	0	-1	-1	-1	1	1	0	0	-1	-1	-1	-0.545923	0.366811
375	group leader	weekly	random	email	recognition	1	0	0	-1	-1	-1	1	1	0	0	0	0	1	-0.200307	0.45009
376	group leader	weekly	random	email	retraining	1	0	0	-1	-1	-1	1	1	0	0	0	1	0	-0.291373	0.427668
377	group leader	weekly	random	no feedback	discussion	1	0	0	-1	-1	-1	1	-1	-1	-1	1	0	0	-0.538691	0.368492
378	group leader	weekly	random	no feedback	no consequence	1	0	0	-1	-1	-1	1	-1	-1	-1	-1	-1	-1	-0.88736	0.291655
379	group leader	weekly	random	no feedback	recognition	1	0	0	-1	-1	-1	1	-1	-1	-1	0	0	1	-0.541744	0.367782
380	group leader	weekly	random	no feedback	retraining	1	0	0	-1	-1	-1	1	-1	-1	-1	0	1	0	-0.63281	0.346874
381	group leader	weekly	random	posted publicly	discussion	1	0	0	-1	-1	-1	1	0	0	1	1	0	0	0.189951	0.547346
382	group leader	weekly	random	posted publicly	no consequence	1	0	0	-1	-1	-1	1	0	0	1	-1	-1	-1	-0.158717	0.460404
383	group leader	weekly	random	posted publicly	recognition	1	0	0	-1	-1	-1	1	0	0	1	0	0	1	0.186899	0.546589
384	group leader	weekly	random	posted publicly	retraining	1	0	0	-1	-1	-1	1	0	0	1	0	1	0	0.0958322	0.52394
385	lab director	after	random	delivered verbally	discussion	-1	-1	-1	0	0	1	1	0	1	0	1	0	0	-0.769767	0.31653
386	lab director	after	random	delivered verbally	no consequence	-1	-1	-1	0	0	1	1	0	1	0	-1	-1	-1	-1.11844	0.246302
387	lab director	after	random	delivered verbally	recognition	-1	-1	-1	0	0	1	1	0	1	0	0	0	1	-0.77282	0.315869
388	lab director	after	random	delivered verbally	retraining	-1	-1	-1	0	0	1	1	0	1	0	0	1	0	-0.863886	0.296528
389	lab director	after	random	email	discussion	-1	-1	-1	0	0	1	1	1	0	0	1	0	0	-0.537077	0.368868
390	lab director	after	random	email	no consequence	-1	-1	-1	0	0	1	1	1	0	0	-1	-1	-1	-0.885746	0.291989
391	lab director	after	random	email	recognition	-1	-1	-1	0	0	1	1	1	0	0	0	0	1	-0.54013	0.368157
392	lab director	after	random	email	retraining	-1	-1	-1	0	0	1	1	1	0	0	0	1	0	-0.631196	0.347239
393	lab director	after	random	no feedback	discussion	-1	-1	-1	0	0	1	1	-1	-1	-1	1	0	0	-0.878514	0.293486
394	lab director	after	random	no feedback	no consequence	-1	-1	-1	0	0	1	1	-1	-1	-1	-1	-1	-1	-1.22718	0.226675
395	lab director	after	random	no feedback	recognition	-1	-1	-1	0	0	1	1	-1	-1	-1	0	0	1	-0.881567	0.292853
396	lab director	after	random	no feedback	retraining	-1	-1	-1	0	0	1	1	-1	-1	-1	0	1	0	-0.972633	0.274356
397	lab director	after	random	posted publicly	discussion	-1	-1	-1	0	0	1	1	0	0	1	1	0	0	-0.149871	0.462602
398	lab director	after	random	posted publicly	no consequence	-1	-1	-1	0	0	1	1	0	0	1	-1	-1	-1	-0.49854	0.377884
399	lab director	after	random	posted publicly	recognition	-1	-1	-1	0	0	1	1	0	0	1	0	0	1	-0.152924	0.461843
400	lab director	after	random	posted publicly	retraining	-1	-1	-1	0	0	1	1	0	0	1	0	1	0	-0.243991	0.439303
401	lab director	before	random	delivered verbally	discussion	-1	-1	-1	0	1	0	1	0	1	0	1	0	0	0.066006	0.516496
402	lab director	before	random	delivered verbally	no consequence	-1	-1	-1	0	1	0	1	0	1	0	-1	-1	-1	-0.282663	0.429801
403	lab director	before	random	delivered verbally	recognition	-1	-1	-1	0	1	0	1	0	1	0	0	0	1	0.0629532	0.515733
404	lab director	before	random	delivered verbally	retraining	-1	-1	-1	0	1	0	1	0	1	0	0	1	0	-0.0281133	0.492972
405	lab director	before	random	email	discussion	-1	-1	-1	0	1	0	1	1	0	0	1	0	0	0.298696	0.574124
406	lab director	before	random	email	no consequence	-1	-1	-1	0	1	0	1	1	0	0	-1	-1	-1	-0.0499728	0.487509
407	lab director	before	random	email	recognition	-1	-1	-1	0	1	0	1	1	0	0	0	0	1	0.295643	0.573377
408	lab director	before	random	email	retraining	-1	-1	-1	0	1	0	1	1	0	0	0	1	0	0.204577	0.550967
409	lab director	before	random	no feedback	discussion	-1	-1	-1	0	1	0	1	-1	-1	-1	1	0	0	-0.0427412	0.489316
410	lab director	before	random	no feedback	no consequence	-1	-1	-1	0	1	0	1	-1	-1	-1	-1	-1	-1	-0.39141	0.403378
411	lab director	before	random	no feedback	recognition	-1	-1	-1	0	1	0	1	-1	-1	-1	0	0	1	-0.045794	0.488554
412	lab director	before	random	no feedback	retraining	-1	-1	-1	0	1	0	1	-1	-1	-1	0	1	0	-0.13686	0.465838
413	lab director	before	random	posted publicly	discussion	-1	-1	-1	0	1	0	1	0	0	1	1	0	0	0.685901	0.665055
414	lab director	before	random	posted publicly	no consequence	-1	-1	-1	0	1	0	1	0	0	1	-1	-1	-1	0.337233	0.583518
415	lab director	before	random	posted publicly	recognition	-1	-1	-1	0	1	0	1	0	0	1	0	0	1	0.682849	0.664374
416	lab director	before	random	posted publicly	retraining	-1	-1	-1	0	1	0	1	0	0	1	0	1	0	0.591782	0.643774
417	lab director	monthly	random	delivered verbally	discussion	-1	-1	-1	1	0	0	1	0	1	0	1	0	0	0.903588	0.711686
418	lab director	monthly	random	delivered verbally	no consequence	-1	-1	-1	1	0	0	1	0	1	0	-1	-1	-1	0.554919	0.635276
419	lab director	monthly	random	delivered verbally	recognition	-1	-1	-1	1	0	0	1	0	1	0	0	0	1	0.900535	0.711059
420	lab director	monthly	random	delivered verbally	retraining	-1	-1	-1	1	0	0	1	0	1	0	0	1	0	0.809469	0.691996
421	lab director	monthly	random	email	discussion	-1	-1	-1	1	0	0	1	1	0	0	1	0	0	1.13628	0.756996
422	lab director	monthly	random	email	no consequence	-1	-1	-1	1	0	0	1	1	0	0	-1	-1	-1	0.787609	0.687318
423	lab director	monthly	random	email	recognition	-1	-1	-1	1	0	0	1	1	0	0	0	0	1	1.13323	0.756434
424	lab director	monthly	random	email	retraining	-1	-1	-1	1	0	0	1	1	0	0	0	1	0	1.04216	0.739266
425	lab director	monthly	random	no feedback	discussion	-1	-1	-1	1	0	0	1	-1	-1	-1	1	0	0	0.794841	0.68887
426	lab director	monthly	random	no feedback	no consequence	-1	-1	-1	1	0	0	1	-1	-1	-1	-1	-1	-1	0.446172	0.609729
427	lab director	monthly	random	no feedback	recognition	-1	-1	-1	1	0	0	1	-1	-1	-1	0	0	1	0.791788	0.688215
428	lab director	monthly	random	no feedback	retraining	-1	-1	-1	1	0	0	1	-1	-1	-1	0	1	0	0.700722	0.668348
429	lab director	monthly	random	posted publicly	discussion	-1	-1	-1	1	0	0	1	0	0	1	1	0	0	1.52348	0.821051
430	lab director	monthly	random	posted publicly	no consequence	-1	-1	-1	1	0	0	1	0	0	1	-1	-1	-1	1.17481	0.764014
431	lab director	monthly	random	posted publicly	recognition	-1	-1	-1	1	0	0	1	0	0	1	0	0	1	1.52043	0.820602
432	lab director	monthly	random	posted publicly	retraining	-1	-1	-1	1	0	0	1	0	0	1	0	1	0	1.42936	0.806802
433	lab director	weekly	random	delivered verbally	discussion	-1	-1	-1	-1	-1	-1	1	0	1	0	1	0	0	0.331984	0.582242
434	lab director	weekly	random	delivered verbally	no consequence	-1	-1	-1	-1	-1	-1	1	0	1	0	-1	-1	-1	-0.0166852	0.495829
435	lab director	weekly	random	delivered verbally	recognition	-1	-1	-1	-1	-1	-1	1	0	1	0	0	0	1	0.328931	0.581499
436	lab director	weekly	random	delivered verbally	retraining	-1	-1	-1	-1	-1	-1	1	0	1	0	0	1	0	0.237864	0.559187
437	lab director	weekly	random	email	discussion	-1	-1	-1	-1	-1	-1	1	1	0	0	1	0	0	0.564673	0.637533
438	lab director	weekly	random	email	no consequence	-1	-1	-1	-1	-1	-1	1	1	0	0	-1	-1	-1	0.216005	0.553792
439	lab director	weekly	random	email	recognition	-1	-1	-1	-1	-1	-1	1	1	0	0	0	0	1	0.561621	0.636827
440	lab director	weekly	random	email	retraining	-1	-1	-1	-1	-1	-1	1	1	0	0	0	1	0	0.470554	0.615515
441	lab director	weekly	random	no feedback	discussion	-1	-1	-1	-1	-1	-1	1	-1	-1	-1	1	0	0	0.223236	0.555578
442	lab director	weekly	random	no feedback	no consequence	-1	-1	-1	-1	-1	-1	1	-1	-1	-1	-1	-1	-1	-0.125432	0.468683
443	lab director	weekly	random	no feedback	recognition	-1	-1	-1	-1	-1	-1	1	-1	-1	-1	0	0	1	0.220184	0.554825
444	lab director	weekly	random	no feedback	retraining	-1	-1	-1	-1	-1	-1	1	-1	-1	-1	0	1	0	0.129117	0.532234
445	lab director	weekly	random	posted publicly	discussion	-1	-1	-1	-1	-1	-1	1	0	0	1	1	0	0	0.951879	0.721493
446	lab director	weekly	random	posted publicly	no consequence	-1	-1	-1	-1	-1	-1	1	0	0	1	-1	-1	-1	0.60321	0.64639
447	lab director	weekly	random	posted publicly	recognition	-1	-1	-1	-1	-1	-1	1	0	0	1	0	0	1	0.948826	0.720879
448	lab director	weekly	random	posted publicly	retraining	-1	-1	-1	-1	-1	-1	1	0	0	1	0	1	0	0.85776	0.702192
449	safety committee	after	random	delivered verbally	discussion	0	1	0	0	0	1	1	0	1	0	1	0	0	-0.955735	0.277733
450	safety committee	after	random	delivered verbally	no consequence	0	1	0	0	0	1	1	0	1	0	-1	-1	-1	-1.3044	0.213425
451	safety committee	after	random	delivered verbally	recognition	0	1	0	0	0	1	1	0	1	0	0	0	1	-0.958788	0.277121
452	safety committee	after	random	delivered verbally	retraining	0	1	0	0	0	1	1	0	1	0	0	1	0	-1.04985	0.259253
453	safety committee	after	random	email	discussion	0	1	0	0	0	1	1	1	0	0	1	0	0	-0.723045	0.326723
454	safety committee	after	random	email	no consequence	0	1	0	0	0	1	1	1	0	0	-1	-1	-1	-1.07171	0.255077
455	safety committee	after	random	email	recognition	0	1	0	0	0	1	1	1	0	0	0	0	1	-0.726098	0.326052
456	safety committee	after	random	email	retraining	0	1	0	0	0	1	1	1	0	0	0	1	0	-0.817165	0.306366
457	safety committee	after	random	no feedback	discussion	0	1	0	0	0	1	1	-1	-1	-1	1	0	0	-1.06448	0.256454
458	safety committee	after	random	no feedback	no consequence	0	1	0	0	0	1	1	-1	-1	-1	-1	-1	-1	-1.41315	0.195738
459	safety committee	after	random	no feedback	recognition	0	1	0	0	0	1	1	-1	-1	-1	0	0	1	-1.06754	0.255872
460	safety committee	after	random	no feedback	retraining	0	1	0	0	0	1	1	-1	-1	-1	0	1	0	-1.1586	0.238921
461	safety committee	after	random	posted publicly	discussion	0	1	0	0	0	1	1	0	0	1	1	0	0	-0.33584	0.41682
462	safety committee	after	random	posted publicly	no consequence	0	1	0	0	0	1	1	0	0	1	-1	-1	-1	-0.684509	0.335256
463	safety committee	after	random	posted publicly	recognition	0	1	0	0	0	1	1	0	0	1	0	0	1	-0.338893	0.416078
464	safety committee	after	random	posted publicly	retraining	0	1	0	0	0	1	1	0	0	1	0	1	0	-0.429959	0.394136
465	safety committee	before	random	delivered verbally	discussion	0	1	0	0	1	0	1	0	1	0	1	0	0	-0.119962	0.470045
466	safety committee	before	random	delivered verbally	no consequence	0	1	0	0	1	0	1	0	1	0	-1	-1	-1	-0.468631	0.38494
467	safety committee	before	random	delivered verbally	recognition	0	1	0	0	1	0	1	0	1	0	0	0	1	-0.123015	0.469285
468	safety committee	before	random	delivered verbally	retraining	0	1	0	0	1	0	1	0	1	0	0	1	0	-0.214082	0.446683
469	safety committee	before	random	email	discussion	0	1	0	0	1	0	1	1	0	0	1	0	0	0.112727	0.528152
470	safety committee	before	random	email	no consequence	0	1	0	0	1	0	1	1	0	0	-1	-1	-1	-0.235941	0.441287
471	safety committee	before	random	email	recognition	0	1	0	0	1	0	1	1	0	0	0	0	1	0.109675	0.527391
472	safety committee	before	random	email	retraining	0	1	0	0	1	0	1	1	0	0	0	1	0	0.0186081	0.504652
473	safety committee	before	random	no feedback	discussion	0	1	0	0	1	0	1	-1	-1	-1	1	0	0	-0.22871	0.443071
474	safety committee	before	random	no feedback	no consequence	0	1	0	0	1	0	1	-1	-1	-1	-1	-1	-1	-0.577378	0.359536
475	safety committee	before	random	no feedback	recognition	0	1	0	0	1	0	1	-1	-1	-1	0	0	1	-0.231762	0.442317
476	safety committee	before	random	no feedback	retraining	0	1	0	0	1	0	1	-1	-1	-1	0	1	0	-0.322829	0.419986
477	safety committee	before	random	posted publicly	discussion	0	1	0	0	1	0	1	0	0	1	1	0	0	0.499933	0.622444
478	safety committee	before	random	posted publicly	no consequence	0	1	0	0	1	0	1	0	0	1	-1	-1	-1	0.151264	0.537744
479	safety committee	before	random	posted publicly	recognition	0	1	0	0	1	0	1	0	0	1	0	0	1	0.49688	0.621726
480	safety committee	before	random	posted publicly	retraining	0	1	0	0	1	0	1	0	0	1	0	1	0	0.405813	0.600084
481	safety committee	monthly	random	delivered verbally	discussion	0	1	0	1	0	0	1	0	1	0	1	0	0	0.71762	0.672083
482	safety committee	monthly	random	delivered verbally	no consequence	0	1	0	1	0	0	1	0	1	0	-1	-1	-1	0.368951	0.591205
483	safety committee	monthly	random	delivered verbally	recognition	0	1	0	1	0	0	1	0	1	0	0	0	1	0.714567	0.671409
484	safety committee	monthly	random	delivered verbally	retraining	0	1	0	1	0	0	1	0	1	0	0	1	0	0.6235	0.651014
485	safety committee	monthly	random	email	discussion	0	1	0	1	0	0	1	1	0	0	1	0	0	0.950309	0.721177
486	safety committee	monthly	random	email	no consequence	0	1	0	1	0	0	1	1	0	0	-1	-1	-1	0.601641	0.646032
487	safety committee	monthly	random	email	recognition	0	1	0	1	0	0	1	1	0	0	0	0	1	0.947257	0.720563
488	safety committee	monthly	random	email	retraining	0	1	0	1	0	0	1	1	0	0	0	1	0	0.85619	0.701864
489	safety committee	monthly	random	no feedback	discussion	0	1	0	1	0	0	1	-1	-1	-1	1	0	0	0.608872	0.647684
490	safety committee	monthly	random	no feedback	no consequence	0	1	0	1	0	0	1	-1	-1	-1	-1	-1	-1	0.260204	0.564686
491	safety committee	monthly	random	no feedback	recognition	0	1	0	1	0	0	1	-1	-1	-1	0	0	1	0.60582	0.646987
492	safety committee	monthly	random	no feedback	retraining	0	1	0	1	0	0	1	-1	-1	-1	0	1	0	0.514753	0.62592
493	safety committee	monthly	random	posted publicly	discussion	0	1	0	1	0	0	1	0	0	1	1	0	0	1.33751	0.792081
494	safety committee	monthly	random	posted publicly	no consequence	0	1	0	1	0	0	1	0	0	1	-1	-1	-1	0.988846	0.72886
495	safety committee	monthly	random	posted publicly	recognition	0	1	0	1	0	0	1	0	0	1	0	0	1	1.33446	0.791578
496	safety committee	monthly	random	posted publicly	retraining	0	1	0	1	0	0	1	0	0	1	0	1	0	1.2434	0.776155
497	safety committee	weekly	random	delivered verbally	discussion	0	1	0	-1	-1	-1	1	0	1	0	1	0	0	0.146015	0.536439
498	safety committee	weekly	random	delivered verbally	no consequence	0	1	0	-1	-1	-1	1	0	1	0	-1	-1	-1	-0.202654	0.449509
499	safety committee	weekly	random	delivered verbally	recognition	0	1	0	-1	-1	-1	1	0	1	0	0	0	1	0.142962	0.53568
500	safety committee	weekly	random	delivered verbally	retraining	0	1	0	-1	-1	-1	1	0	1	0	0	1	0	0.0518957	0.512971
501	safety committee	weekly	random	email	discussion	0	1	0	-1	-1	-1	1	1	0	0	1	0	0	0.378705	0.593561
502	safety committee	weekly	random	email	no consequence	0	1	0	-1	-1	-1	1	1	0	0	-1	-1	-1	0.0300362	0.507508
503	safety committee	weekly	random	email	recognition	0	1	0	-1	-1	-1	1	1	0	0	0	0	1	0.375652	0.592824
504	safety committee	weekly	random	email	retraining	0	1	0	-1	-1	-1	1	1	0	0	0	1	0	0.284586	0.57067
505	safety committee	weekly	random	no feedback	discussion	0	1	0	-1	-1	-1	1	-1	-1	-1	1	0	0	0.0372678	0.509316
506	safety committee	weekly	random	no feedback	no consequence	0	1	0	-1	-1	-1	1	-1	-1	-1	-1	-1	-1	-0.311401	0.422773
507	safety committee	weekly	random	no feedback	recognition	0	1	0	-1	-1	-1	1	-1	-1	-1	0	0	1	0.034215	0.508553
508	safety committee	weekly	random	no feedback	retraining	0	1	0	-1	-1	-1	1	-1	-1	-1	0	1	0	-0.0568515	0.485791
509	safety committee	weekly	random	posted publicly	discussion	0	1	0	-1	-1	-1	1	0	0	1	1	0	0	0.76591	0.682636
510	safety committee	weekly	random	posted publicly	no consequence	0	1	0	-1	-1	-1	1	0	0	1	-1	-1	-1	0.417242	0.602823
511	safety committee	weekly	random	posted publicly	recognition	0	1	0	-1	-1	-1	1	0	0	1	0	0	1	0.762858	0.681974
512	safety committee	weekly	random	posted publicly	retraining	0	1	0	-1	-1	-1	1	0	0	1	0	1	0	0.671791	0.661904

## Sheet: Class_B
Intervention Scenario Attributes						Lab Inspector Coding			Inspection Frequency Coding			Inspection Timing Coding	Communication of Outcomes Coding			Reward / Punishment Coding
Scenario Number	Lab Inspector	Inspection Frequency	Inspection Timing	Communication of Outcome	Reward/Punishment	Group Lead	Safety Committee	External Expert	MONTHLY	BEFORE	AFTER	RANDOM	EMAIL	SUPERVISOR	POST	DISCUSSION	RETRAIN	RECOGNITION	V	Probability	Note
1	external expert	after	fixed	delivered verbally	discussion	0	0	1	0	0	1	-1	0	1	0	1	0	0	-0.347976	0.413873
2	external expert	after	fixed	delivered verbally	no consequence	0	0	1	0	0	1	-1	0	1	0	-1	-1	-1	-1.50755	0.181303
3	external expert	after	fixed	delivered verbally	recognition	0	0	1	0	0	1	-1	0	1	0	0	0	1	0.123666	0.530877
4	external expert	after	fixed	delivered verbally	retraining	0	0	1	0	0	1	-1	0	1	0	0	1	0	0.144296	0.536012
5	external expert	after	fixed	email	discussion	0	0	1	0	0	1	-1	1	0	0	1	0	0	-0.435958	0.392705
6	external expert	after	fixed	email	no consequence	0	0	1	0	0	1	-1	1	0	0	-1	-1	-1	-1.59553	0.168608
7	external expert	after	fixed	email	recognition	0	0	1	0	0	1	-1	1	0	0	0	0	1	0.0356844	0.50892
8	external expert	after	fixed	email	retraining	0	0	1	0	0	1	-1	1	0	0	0	1	0	0.0563148	0.514075
9	external expert	after	fixed	no feedback	discussion	0	0	1	0	0	1	-1	-1	-1	-1	1	0	0	-1.10108	0.249537
10	external expert	after	fixed	no feedback	no consequence	0	0	1	0	0	1	-1	-1	-1	-1	-1	-1	-1	-2.26065	0.0944346
11	external expert	after	fixed	no feedback	recognition	0	0	1	0	0	1	-1	-1	-1	-1	0	0	1	-0.629442	0.347637
12	external expert	after	fixed	no feedback	retraining	0	0	1	0	0	1	-1	-1	-1	-1	0	1	0	-0.608811	0.35233
13	external expert	after	fixed	posted publicly	discussion	0	0	1	0	0	1	-1	0	0	1	1	0	0	-0.744606	0.321998
14	external expert	after	fixed	posted publicly	no consequence	0	0	1	0	0	1	-1	0	0	1	-1	-1	-1	-1.90417	0.129637
15	external expert	after	fixed	posted publicly	recognition	0	0	1	0	0	1	-1	0	0	1	0	0	1	-0.272964	0.43218
16	external expert	after	fixed	posted publicly	retraining	0	0	1	0	0	1	-1	0	0	1	0	1	0	-0.252333	0.437249
17	external expert	before	fixed	delivered verbally	discussion	0	0	1	0	1	0	-1	0	1	0	1	0	0	-0.273931	0.431942
18	external expert	before	fixed	delivered verbally	no consequence	0	0	1	0	1	0	-1	0	1	0	-1	-1	-1	-1.4335	0.192554
19	external expert	before	fixed	delivered verbally	recognition	0	0	1	0	1	0	-1	0	1	0	0	0	1	0.197711	0.549267
20	external expert	before	fixed	delivered verbally	retraining	0	0	1	0	1	0	-1	0	1	0	0	1	0	0.218342	0.55437
21	external expert	before	fixed	email	discussion	0	0	1	0	1	0	-1	1	0	0	1	0	0	-0.361912	0.410497
22	external expert	before	fixed	email	no consequence	0	0	1	0	1	0	-1	1	0	0	-1	-1	-1	-1.52148	0.179244
23	external expert	before	fixed	email	recognition	0	0	1	0	1	0	-1	1	0	0	0	0	1	0.10973	0.527405
24	external expert	before	fixed	email	retraining	0	0	1	0	1	0	-1	1	0	0	0	1	0	0.13036	0.532544
25	external expert	before	fixed	no feedback	discussion	0	0	1	0	1	0	-1	-1	-1	-1	1	0	0	-1.02704	0.263659
26	external expert	before	fixed	no feedback	no consequence	0	0	1	0	1	0	-1	-1	-1	-1	-1	-1	-1	-2.18661	0.10096
27	external expert	before	fixed	no feedback	recognition	0	0	1	0	1	0	-1	-1	-1	-1	0	0	1	-0.555396	0.364613
28	external expert	before	fixed	no feedback	retraining	0	0	1	0	1	0	-1	-1	-1	-1	0	1	0	-0.534766	0.369406
29	external expert	before	fixed	posted publicly	discussion	0	0	1	0	1	0	-1	0	0	1	1	0	0	-0.67056	0.338371
30	external expert	before	fixed	posted publicly	no consequence	0	0	1	0	1	0	-1	0	0	1	-1	-1	-1	-1.83013	0.138223
31	external expert	before	fixed	posted publicly	recognition	0	0	1	0	1	0	-1	0	0	1	0	0	1	-0.198918	0.450434
32	external expert	before	fixed	posted publicly	retraining	0	0	1	0	1	0	-1	0	0	1	0	1	0	-0.178288	0.455546
33	external expert	monthly	fixed	delivered verbally	discussion	0	0	1	1	0	0	-1	0	1	0	1	0	0	-0.105559	0.473635
34	external expert	monthly	fixed	delivered verbally	no consequence	0	0	1	1	0	0	-1	0	1	0	-1	-1	-1	-1.26513	0.220092
35	external expert	monthly	fixed	delivered verbally	recognition	0	0	1	1	0	0	-1	0	1	0	0	0	1	0.366083	0.590512
36	external expert	monthly	fixed	delivered verbally	retraining	0	0	1	1	0	0	-1	0	1	0	0	1	0	0.386713	0.595491
37	external expert	monthly	fixed	email	discussion	0	0	1	1	0	0	-1	1	0	0	1	0	0	-0.193541	0.451765
38	external expert	monthly	fixed	email	no consequence	0	0	1	1	0	0	-1	1	0	0	-1	-1	-1	-1.35311	0.205362
39	external expert	monthly	fixed	email	recognition	0	0	1	1	0	0	-1	1	0	0	0	0	1	0.278101	0.569081
40	external expert	monthly	fixed	email	retraining	0	0	1	1	0	0	-1	1	0	0	0	1	0	0.298732	0.574132
41	external expert	monthly	fixed	no feedback	discussion	0	0	1	1	0	0	-1	-1	-1	-1	1	0	0	-0.858667	0.297618
42	external expert	monthly	fixed	no feedback	no consequence	0	0	1	1	0	0	-1	-1	-1	-1	-1	-1	-1	-2.01824	0.117302
43	external expert	monthly	fixed	no feedback	recognition	0	0	1	1	0	0	-1	-1	-1	-1	0	0	1	-0.387025	0.404434
44	external expert	monthly	fixed	no feedback	retraining	0	0	1	1	0	0	-1	-1	-1	-1	0	1	0	-0.366394	0.409413
45	external expert	monthly	fixed	posted publicly	discussion	0	0	1	1	0	0	-1	0	0	1	1	0	0	-0.502189	0.377026
46	external expert	monthly	fixed	posted publicly	no consequence	0	0	1	1	0	0	-1	0	0	1	-1	-1	-1	-1.66176	0.159526
47	external expert	monthly	fixed	posted publicly	recognition	0	0	1	1	0	0	-1	0	0	1	0	0	1	-0.0305466	0.492364
48	external expert	monthly	fixed	posted publicly	retraining	0	0	1	1	0	0	-1	0	0	1	0	1	0	-0.0099162	0.497521
49	external expert	weekly	fixed	delivered verbally	discussion	0	0	1	-1	-1	-1	-1	0	1	0	1	0	0	-0.0023579	0.499411
50	external expert	weekly	fixed	delivered verbally	no consequence	0	0	1	-1	-1	-1	-1	0	1	0	-1	-1	-1	-1.16193	0.238317
51	external expert	weekly	fixed	delivered verbally	recognition	0	0	1	-1	-1	-1	-1	0	1	0	0	0	1	0.469284	0.615214
52	external expert	weekly	fixed	delivered verbally	retraining	0	0	1	-1	-1	-1	-1	0	1	0	0	1	0	0.489915	0.620086
53	external expert	weekly	fixed	email	discussion	0	0	1	-1	-1	-1	-1	1	0	0	1	0	0	-0.0903394	0.47743
54	external expert	weekly	fixed	email	no consequence	0	0	1	-1	-1	-1	-1	1	0	0	-1	-1	-1	-1.24991	0.222716
55	external expert	weekly	fixed	email	recognition	0	0	1	-1	-1	-1	-1	1	0	0	0	0	1	0.381303	0.594187
56	external expert	weekly	fixed	email	retraining	0	0	1	-1	-1	-1	-1	1	0	0	0	1	0	0.401933	0.599152
57	external expert	weekly	fixed	no feedback	discussion	0	0	1	-1	-1	-1	-1	-1	-1	-1	1	0	0	-0.755465	0.319632
58	external expert	weekly	fixed	no feedback	no consequence	0	0	1	-1	-1	-1	-1	-1	-1	-1	-1	-1	-1	-1.91503	0.128416
59	external expert	weekly	fixed	no feedback	recognition	0	0	1	-1	-1	-1	-1	-1	-1	-1	0	0	1	-0.283823	0.429517
60	external expert	weekly	fixed	no feedback	retraining	0	0	1	-1	-1	-1	-1	-1	-1	-1	0	1	0	-0.263193	0.434579
61	external expert	weekly	fixed	posted publicly	discussion	0	0	1	-1	-1	-1	-1	0	0	1	1	0	0	-0.398987	0.401556
62	external expert	weekly	fixed	posted publicly	no consequence	0	0	1	-1	-1	-1	-1	0	0	1	-1	-1	-1	-1.55856	0.173854
63	external expert	weekly	fixed	posted publicly	recognition	0	0	1	-1	-1	-1	-1	0	0	1	0	0	1	0.0726548	0.518156
64	external expert	weekly	fixed	posted publicly	retraining	0	0	1	-1	-1	-1	-1	0	0	1	0	1	0	0.0932852	0.523304
65	group leader	after	fixed	delivered verbally	discussion	1	0	0	0	0	1	-1	0	1	0	1	0	0	0.33094	0.581988
66	group leader	after	fixed	delivered verbally	no consequence	1	0	0	0	0	1	-1	0	1	0	-1	-1	-1	-0.828629	0.303935
67	group leader	after	fixed	delivered verbally	recognition	1	0	0	0	0	1	-1	0	1	0	0	0	1	0.802582	0.690526
68	group leader	after	fixed	delivered verbally	retraining	1	0	0	0	0	1	-1	0	1	0	0	1	0	0.823212	0.694918
69	group leader	after	fixed	email	discussion	1	0	0	0	0	1	-1	1	0	0	1	0	0	0.242958	0.560442
70	group leader	after	fixed	email	no consequence	1	0	0	0	0	1	-1	1	0	0	-1	-1	-1	-0.916611	0.285649
71	group leader	after	fixed	email	recognition	1	0	0	0	0	1	-1	1	0	0	0	0	1	0.7146	0.671417
72	group leader	after	fixed	email	retraining	1	0	0	0	0	1	-1	1	0	0	0	1	0	0.735231	0.675952
73	group leader	after	fixed	no feedback	discussion	1	0	0	0	0	1	-1	-1	-1	-1	1	0	0	-0.422168	0.395998
74	group leader	after	fixed	no feedback	no consequence	1	0	0	0	0	1	-1	-1	-1	-1	-1	-1	-1	-1.58174	0.17055
75	group leader	after	fixed	no feedback	recognition	1	0	0	0	0	1	-1	-1	-1	-1	0	0	1	0.0494744	0.512366
76	group leader	after	fixed	no feedback	retraining	1	0	0	0	0	1	-1	-1	-1	-1	0	1	0	0.0701048	0.517519
77	group leader	after	fixed	posted publicly	discussion	1	0	0	0	0	1	-1	0	0	1	1	0	0	-0.0656899	0.483583
78	group leader	after	fixed	posted publicly	no consequence	1	0	0	0	0	1	-1	0	0	1	-1	-1	-1	-1.22526	0.227012
79	group leader	after	fixed	posted publicly	recognition	1	0	0	0	0	1	-1	0	0	1	0	0	1	0.405952	0.600117
80	group leader	after	fixed	posted publicly	retraining	1	0	0	0	0	1	-1	0	0	1	0	1	0	0.426583	0.605057
81	group leader	before	fixed	delivered verbally	discussion	1	0	0	0	1	0	-1	0	1	0	1	0	0	0.404985	0.599885
82	group leader	before	fixed	delivered verbally	no consequence	1	0	0	0	1	0	-1	0	1	0	-1	-1	-1	-0.754584	0.319823
83	group leader	before	fixed	delivered verbally	recognition	1	0	0	0	1	0	-1	0	1	0	0	0	1	0.876627	0.706123
84	group leader	before	fixed	delivered verbally	retraining	1	0	0	0	1	0	-1	0	1	0	0	1	0	0.897258	0.710386
85	group leader	before	fixed	email	discussion	1	0	0	0	1	0	-1	1	0	0	1	0	0	0.317004	0.578594
86	group leader	before	fixed	email	no consequence	1	0	0	0	1	0	-1	1	0	0	-1	-1	-1	-0.842565	0.300995
87	group leader	before	fixed	email	recognition	1	0	0	0	1	0	-1	1	0	0	0	0	1	0.788646	0.68754
88	group leader	before	fixed	email	retraining	1	0	0	0	1	0	-1	1	0	0	0	1	0	0.809276	0.691955
89	group leader	before	fixed	no feedback	discussion	1	0	0	0	1	0	-1	-1	-1	-1	1	0	0	-0.348122	0.413838
90	group leader	before	fixed	no feedback	no consequence	1	0	0	0	1	0	-1	-1	-1	-1	-1	-1	-1	-1.50769	0.181281
91	group leader	before	fixed	no feedback	recognition	1	0	0	0	1	0	-1	-1	-1	-1	0	0	1	0.12352	0.530841
92	group leader	before	fixed	no feedback	retraining	1	0	0	0	1	0	-1	-1	-1	-1	0	1	0	0.14415	0.535975
93	group leader	before	fixed	posted publicly	discussion	1	0	0	0	1	0	-1	0	0	1	1	0	0	0.0083555	0.502089
94	group leader	before	fixed	posted publicly	no consequence	1	0	0	0	1	0	-1	0	0	1	-1	-1	-1	-1.15121	0.240268
95	group leader	before	fixed	posted publicly	recognition	1	0	0	0	1	0	-1	0	0	1	0	0	1	0.479998	0.617747
96	group leader	before	fixed	posted publicly	retraining	1	0	0	0	1	0	-1	0	0	1	0	1	0	0.500628	0.622607
97	group leader	monthly	fixed	delivered verbally	discussion	1	0	0	1	0	0	-1	0	1	0	1	0	0	0.573357	0.639537
98	group leader	monthly	fixed	delivered verbally	no consequence	1	0	0	1	0	0	-1	0	1	0	-1	-1	-1	-0.586212	0.357504
99	group leader	monthly	fixed	delivered verbally	recognition	1	0	0	1	0	0	-1	0	1	0	0	0	1	1.045	0.739813
100	group leader	monthly	fixed	delivered verbally	retraining	1	0	0	1	0	0	-1	0	1	0	0	1	0	1.06563	0.743765
101	group leader	monthly	fixed	email	discussion	1	0	0	1	0	0	-1	1	0	0	1	0	0	0.485375	0.619016
102	group leader	monthly	fixed	email	no consequence	1	0	0	1	0	0	-1	1	0	0	-1	-1	-1	-0.674194	0.337558
103	group leader	monthly	fixed	email	recognition	1	0	0	1	0	0	-1	1	0	0	0	0	1	0.957017	0.722524
104	group leader	monthly	fixed	email	retraining	1	0	0	1	0	0	-1	1	0	0	0	1	0	0.977648	0.726641
105	group leader	monthly	fixed	no feedback	discussion	1	0	0	1	0	0	-1	-1	-1	-1	1	0	0	-0.179751	0.455183
106	group leader	monthly	fixed	no feedback	no consequence	1	0	0	1	0	0	-1	-1	-1	-1	-1	-1	-1	-1.33932	0.207622
107	group leader	monthly	fixed	no feedback	recognition	1	0	0	1	0	0	-1	-1	-1	-1	0	0	1	0.291891	0.572459
108	group leader	monthly	fixed	no feedback	retraining	1	0	0	1	0	0	-1	-1	-1	-1	0	1	0	0.312522	0.577501
109	group leader	monthly	fixed	posted publicly	discussion	1	0	0	1	0	0	-1	0	0	1	1	0	0	0.176727	0.544067
110	group leader	monthly	fixed	posted publicly	no consequence	1	0	0	1	0	0	-1	0	0	1	-1	-1	-1	-0.982842	0.272328
111	group leader	monthly	fixed	posted publicly	recognition	1	0	0	1	0	0	-1	0	0	1	0	0	1	0.648369	0.656643
112	group leader	monthly	fixed	posted publicly	retraining	1	0	0	1	0	0	-1	0	0	1	0	1	0	0.669	0.661279
113	group leader	weekly	fixed	delivered verbally	discussion	1	0	0	-1	-1	-1	-1	0	1	0	1	0	0	0.676558	0.66297
114	group leader	weekly	fixed	delivered verbally	no consequence	1	0	0	-1	-1	-1	-1	0	1	0	-1	-1	-1	-0.483011	0.381541
115	group leader	weekly	fixed	delivered verbally	recognition	1	0	0	-1	-1	-1	-1	0	1	0	0	0	1	1.1482	0.759182
116	group leader	weekly	fixed	delivered verbally	retraining	1	0	0	-1	-1	-1	-1	0	1	0	0	1	0	1.16883	0.762934
117	group leader	weekly	fixed	email	discussion	1	0	0	-1	-1	-1	-1	1	0	0	1	0	0	0.588577	0.643038
118	group leader	weekly	fixed	email	no consequence	1	0	0	-1	-1	-1	-1	1	0	0	-1	-1	-1	-0.570992	0.361008
119	group leader	weekly	fixed	email	recognition	1	0	0	-1	-1	-1	-1	1	0	0	0	0	1	1.06022	0.742732
120	group leader	weekly	fixed	email	retraining	1	0	0	-1	-1	-1	-1	1	0	0	0	1	0	1.08085	0.746655
121	group leader	weekly	fixed	no feedback	discussion	1	0	0	-1	-1	-1	-1	-1	-1	-1	1	0	0	-0.0765494	0.480872
122	group leader	weekly	fixed	no feedback	no consequence	1	0	0	-1	-1	-1	-1	-1	-1	-1	-1	-1	-1	-1.23612	0.225112
123	group leader	weekly	fixed	no feedback	recognition	1	0	0	-1	-1	-1	-1	-1	-1	-1	0	0	1	0.395093	0.597508
124	group leader	weekly	fixed	no feedback	retraining	1	0	0	-1	-1	-1	-1	-1	-1	-1	0	1	0	0.415723	0.602459
125	group leader	weekly	fixed	posted publicly	discussion	1	0	0	-1	-1	-1	-1	0	0	1	1	0	0	0.279928	0.569529
126	group leader	weekly	fixed	posted publicly	no consequence	1	0	0	-1	-1	-1	-1	0	0	1	-1	-1	-1	-0.87964	0.293252
127	group leader	weekly	fixed	posted publicly	recognition	1	0	0	-1	-1	-1	-1	0	0	1	0	0	1	0.751571	0.679521
128	group leader	weekly	fixed	posted publicly	retraining	1	0	0	-1	-1	-1	-1	0	0	1	0	1	0	0.772201	0.683997
129	lab director	after	fixed	delivered verbally	discussion	-1	-1	-1	0	0	1	-1	0	1	0	1	0	0	-0.0063737	0.498407
130	lab director	after	fixed	delivered verbally	no consequence	-1	-1	-1	0	0	1	-1	0	1	0	-1	-1	-1	-1.16594	0.237589
131	lab director	after	fixed	delivered verbally	recognition	-1	-1	-1	0	0	1	-1	0	1	0	0	0	1	0.465269	0.614263
132	lab director	after	fixed	delivered verbally	retraining	-1	-1	-1	0	0	1	-1	0	1	0	0	1	0	0.485899	0.61914
133	lab director	after	fixed	email	discussion	-1	-1	-1	0	0	1	-1	1	0	0	1	0	0	-0.0943552	0.476429
134	lab director	after	fixed	email	no consequence	-1	-1	-1	0	0	1	-1	1	0	0	-1	-1	-1	-1.25392	0.222022
135	lab director	after	fixed	email	recognition	-1	-1	-1	0	0	1	-1	1	0	0	0	0	1	0.377287	0.593219
136	lab director	after	fixed	email	retraining	-1	-1	-1	0	0	1	-1	1	0	0	0	1	0	0.397917	0.598187
137	lab director	after	fixed	no feedback	discussion	-1	-1	-1	0	0	1	-1	-1	-1	-1	1	0	0	-0.759481	0.318759
138	lab director	after	fixed	no feedback	no consequence	-1	-1	-1	0	0	1	-1	-1	-1	-1	-1	-1	-1	-1.91905	0.127968
139	lab director	after	fixed	no feedback	recognition	-1	-1	-1	0	0	1	-1	-1	-1	-1	0	0	1	-0.287839	0.428533
140	lab director	after	fixed	no feedback	retraining	-1	-1	-1	0	0	1	-1	-1	-1	-1	0	1	0	-0.267209	0.433593
141	lab director	after	fixed	posted publicly	discussion	-1	-1	-1	0	0	1	-1	0	0	1	1	0	0	-0.403003	0.400591
142	lab director	after	fixed	posted publicly	no consequence	-1	-1	-1	0	0	1	-1	0	0	1	-1	-1	-1	-1.56257	0.173278
143	lab director	after	fixed	posted publicly	recognition	-1	-1	-1	0	0	1	-1	0	0	1	0	0	1	0.068639	0.517153
144	lab director	after	fixed	posted publicly	retraining	-1	-1	-1	0	0	1	-1	0	0	1	0	1	0	0.0892694	0.522303
145	lab director	before	fixed	delivered verbally	discussion	-1	-1	-1	0	1	0	-1	0	1	0	1	0	0	0.0676717	0.516911
146	lab director	before	fixed	delivered verbally	no consequence	-1	-1	-1	0	1	0	-1	0	1	0	-1	-1	-1	-1.0919	0.251261
147	lab director	before	fixed	delivered verbally	recognition	-1	-1	-1	0	1	0	-1	0	1	0	0	0	1	0.539314	0.631653
148	lab director	before	fixed	delivered verbally	retraining	-1	-1	-1	0	1	0	-1	0	1	0	0	1	0	0.559944	0.63644
149	lab director	before	fixed	email	discussion	-1	-1	-1	0	1	0	-1	1	0	0	1	0	0	-0.0203098	0.494923
150	lab director	before	fixed	email	no consequence	-1	-1	-1	0	1	0	-1	1	0	0	-1	-1	-1	-1.17988	0.235074
151	lab director	before	fixed	email	recognition	-1	-1	-1	0	1	0	-1	1	0	0	0	0	1	0.451332	0.610956
152	lab director	before	fixed	email	retraining	-1	-1	-1	0	1	0	-1	1	0	0	0	1	0	0.471963	0.615848
153	lab director	before	fixed	no feedback	discussion	-1	-1	-1	0	1	0	-1	-1	-1	-1	1	0	0	-0.685436	0.335049
154	lab director	before	fixed	no feedback	no consequence	-1	-1	-1	0	1	0	-1	-1	-1	-1	-1	-1	-1	-1.845	0.13646
155	lab director	before	fixed	no feedback	recognition	-1	-1	-1	0	1	0	-1	-1	-1	-1	0	0	1	-0.213793	0.446754
156	lab director	before	fixed	no feedback	retraining	-1	-1	-1	0	1	0	-1	-1	-1	-1	0	1	0	-0.193163	0.451859
157	lab director	before	fixed	posted publicly	discussion	-1	-1	-1	0	1	0	-1	0	0	1	1	0	0	-0.328958	0.418494
158	lab director	before	fixed	posted publicly	no consequence	-1	-1	-1	0	1	0	-1	0	0	1	-1	-1	-1	-1.48853	0.184143
159	lab director	before	fixed	posted publicly	recognition	-1	-1	-1	0	1	0	-1	0	0	1	0	0	1	0.142684	0.535611
160	lab director	before	fixed	posted publicly	retraining	-1	-1	-1	0	1	0	-1	0	0	1	0	1	0	0.163315	0.540738
161	lab director	monthly	fixed	delivered verbally	discussion	-1	-1	-1	1	0	0	-1	0	1	0	1	0	0	0.236043	0.558738
162	lab director	monthly	fixed	delivered verbally	no consequence	-1	-1	-1	1	0	0	-1	0	1	0	-1	-1	-1	-0.923525	0.28424
163	lab director	monthly	fixed	delivered verbally	recognition	-1	-1	-1	1	0	0	-1	0	1	0	0	0	1	0.707686	0.66989
164	lab director	monthly	fixed	delivered verbally	retraining	-1	-1	-1	1	0	0	-1	0	1	0	0	1	0	0.728316	0.674436
165	lab director	monthly	fixed	email	discussion	-1	-1	-1	1	0	0	-1	1	0	0	1	0	0	0.148062	0.536948
166	lab director	monthly	fixed	email	no consequence	-1	-1	-1	1	0	0	-1	1	0	0	-1	-1	-1	-1.01151	0.266685
167	lab director	monthly	fixed	email	recognition	-1	-1	-1	1	0	0	-1	1	0	0	0	0	1	0.619704	0.650151
168	lab director	monthly	fixed	email	retraining	-1	-1	-1	1	0	0	-1	1	0	0	0	1	0	0.640334	0.654829
169	lab director	monthly	fixed	no feedback	discussion	-1	-1	-1	1	0	0	-1	-1	-1	-1	1	0	0	-0.517064	0.373539
170	lab director	monthly	fixed	no feedback	no consequence	-1	-1	-1	1	0	0	-1	-1	-1	-1	-1	-1	-1	-1.67663	0.157542
171	lab director	monthly	fixed	no feedback	recognition	-1	-1	-1	1	0	0	-1	-1	-1	-1	0	0	1	-0.0454219	0.488646
172	lab director	monthly	fixed	no feedback	retraining	-1	-1	-1	1	0	0	-1	-1	-1	-1	0	1	0	-0.0247915	0.493802
173	lab director	monthly	fixed	posted publicly	discussion	-1	-1	-1	1	0	0	-1	0	0	1	1	0	0	-0.160586	0.45994
174	lab director	monthly	fixed	posted publicly	no consequence	-1	-1	-1	1	0	0	-1	0	0	1	-1	-1	-1	-1.32015	0.210793
175	lab director	monthly	fixed	posted publicly	recognition	-1	-1	-1	1	0	0	-1	0	0	1	0	0	1	0.311056	0.577143
176	lab director	monthly	fixed	posted publicly	retraining	-1	-1	-1	1	0	0	-1	0	0	1	0	1	0	0.331686	0.58217
177	lab director	weekly	fixed	delivered verbally	discussion	-1	-1	-1	-1	-1	-1	-1	0	1	0	1	0	0	0.339245	0.584007
178	lab director	weekly	fixed	delivered verbally	no consequence	-1	-1	-1	-1	-1	-1	-1	0	1	0	-1	-1	-1	-0.820324	0.305695
179	lab director	weekly	fixed	delivered verbally	recognition	-1	-1	-1	-1	-1	-1	-1	0	1	0	0	0	1	0.810887	0.692298
180	lab director	weekly	fixed	delivered verbally	retraining	-1	-1	-1	-1	-1	-1	-1	0	1	0	0	1	0	0.831517	0.696676
181	lab director	weekly	fixed	email	discussion	-1	-1	-1	-1	-1	-1	-1	1	0	0	1	0	0	0.251263	0.562487
182	lab director	weekly	fixed	email	no consequence	-1	-1	-1	-1	-1	-1	-1	1	0	0	-1	-1	-1	-0.908306	0.287347
183	lab director	weekly	fixed	email	recognition	-1	-1	-1	-1	-1	-1	-1	1	0	0	0	0	1	0.722905	0.673246
184	lab director	weekly	fixed	email	retraining	-1	-1	-1	-1	-1	-1	-1	1	0	0	0	1	0	0.743536	0.677769
185	lab director	weekly	fixed	no feedback	discussion	-1	-1	-1	-1	-1	-1	-1	-1	-1	-1	1	0	0	-0.413863	0.397986
186	lab director	weekly	fixed	no feedback	no consequence	-1	-1	-1	-1	-1	-1	-1	-1	-1	-1	-1	-1	-1	-1.57343	0.171728	The baseline case for Class B
187	lab director	weekly	fixed	no feedback	recognition	-1	-1	-1	-1	-1	-1	-1	-1	-1	-1	0	0	1	0.0577795	0.514441
188	lab director	weekly	fixed	no feedback	retraining	-1	-1	-1	-1	-1	-1	-1	-1	-1	-1	0	1	0	0.0784099	0.519592
189	lab director	weekly	fixed	posted publicly	discussion	-1	-1	-1	-1	-1	-1	-1	0	0	1	1	0	0	-0.0573848	0.485658
190	lab director	weekly	fixed	posted publicly	no consequence	-1	-1	-1	-1	-1	-1	-1	0	0	1	-1	-1	-1	-1.21695	0.228473
191	lab director	weekly	fixed	posted publicly	recognition	-1	-1	-1	-1	-1	-1	-1	0	0	1	0	0	1	0.414257	0.602108
192	lab director	weekly	fixed	posted publicly	retraining	-1	-1	-1	-1	-1	-1	-1	0	0	1	0	1	0	0.434888	0.60704
193	safety committee	after	fixed	delivered verbally	discussion	0	1	0	0	0	1	-1	0	1	0	1	0	0	0.482422	0.61832
194	safety committee	after	fixed	delivered verbally	no consequence	0	1	0	0	0	1	-1	0	1	0	-1	-1	-1	-0.677146	0.336898
195	safety committee	after	fixed	delivered verbally	recognition	0	1	0	0	0	1	-1	0	1	0	0	0	1	0.954065	0.721932
196	safety committee	after	fixed	delivered verbally	retraining	0	1	0	0	0	1	-1	0	1	0	0	1	0	0.974695	0.726054
197	safety committee	after	fixed	email	discussion	0	1	0	0	0	1	-1	1	0	0	1	0	0	0.394441	0.597351
198	safety committee	after	fixed	email	no consequence	0	1	0	0	0	1	-1	1	0	0	-1	-1	-1	-0.765128	0.317534
199	safety committee	after	fixed	email	recognition	0	1	0	0	0	1	-1	1	0	0	0	0	1	0.866083	0.70393
200	safety committee	after	fixed	email	retraining	0	1	0	0	0	1	-1	1	0	0	0	1	0	0.886713	0.708211
201	safety committee	after	fixed	no feedback	discussion	0	1	0	0	0	1	-1	-1	-1	-1	1	0	0	-0.270685	0.432739
202	safety committee	after	fixed	no feedback	no consequence	0	1	0	0	0	1	-1	-1	-1	-1	-1	-1	-1	-1.43025	0.193059
203	safety committee	after	fixed	no feedback	recognition	0	1	0	0	0	1	-1	-1	-1	-1	0	0	1	0.200957	0.550071
204	safety committee	after	fixed	no feedback	retraining	0	1	0	0	0	1	-1	-1	-1	-1	0	1	0	0.221588	0.555171
205	safety committee	after	fixed	posted publicly	discussion	0	1	0	0	0	1	-1	0	0	1	1	0	0	0.0857929	0.521435
206	safety committee	after	fixed	posted publicly	no consequence	0	1	0	0	0	1	-1	0	0	1	-1	-1	-1	-1.07378	0.254686
207	safety committee	after	fixed	posted publicly	recognition	0	1	0	0	0	1	-1	0	0	1	0	0	1	0.557435	0.635859
208	safety committee	after	fixed	posted publicly	retraining	0	1	0	0	0	1	-1	0	0	1	0	1	0	0.578066	0.640622
209	safety committee	before	fixed	delivered verbally	discussion	0	1	0	0	1	0	-1	0	1	0	1	0	0	0.556468	0.635635
210	safety committee	before	fixed	delivered verbally	no consequence	0	1	0	0	1	0	-1	0	1	0	-1	-1	-1	-0.603101	0.353635
211	safety committee	before	fixed	delivered verbally	recognition	0	1	0	0	1	0	-1	0	1	0	0	0	1	1.02811	0.736549
212	safety committee	before	fixed	delivered verbally	retraining	0	1	0	0	1	0	-1	0	1	0	0	1	0	1.04874	0.740533
213	safety committee	before	fixed	email	discussion	0	1	0	0	1	0	-1	1	0	0	1	0	0	0.468486	0.615025
214	safety committee	before	fixed	email	no consequence	0	1	0	0	1	0	-1	1	0	0	-1	-1	-1	-0.691083	0.333792
215	safety committee	before	fixed	email	recognition	0	1	0	0	1	0	-1	1	0	0	0	0	1	0.940128	0.719126
216	safety committee	before	fixed	email	retraining	0	1	0	0	1	0	-1	1	0	0	0	1	0	0.960759	0.723274
217	safety committee	before	fixed	no feedback	discussion	0	1	0	0	1	0	-1	-1	-1	-1	1	0	0	-0.19664	0.450998
218	safety committee	before	fixed	no feedback	no consequence	0	1	0	0	1	0	-1	-1	-1	-1	-1	-1	-1	-1.35621	0.204857
219	safety committee	before	fixed	no feedback	recognition	0	1	0	0	1	0	-1	-1	-1	-1	0	0	1	0.275003	0.568321
220	safety committee	before	fixed	no feedback	retraining	0	1	0	0	1	0	-1	-1	-1	-1	0	1	0	0.295633	0.573375
221	safety committee	before	fixed	posted publicly	discussion	0	1	0	0	1	0	-1	0	0	1	1	0	0	0.159838	0.539875
222	safety committee	before	fixed	posted publicly	no consequence	0	1	0	0	1	0	-1	0	0	1	-1	-1	-1	-0.99973	0.268994
223	safety committee	before	fixed	posted publicly	recognition	0	1	0	0	1	0	-1	0	0	1	0	0	1	0.63148	0.652825
224	safety committee	before	fixed	posted publicly	retraining	0	1	0	0	1	0	-1	0	0	1	0	1	0	0.652111	0.657486
225	safety committee	monthly	fixed	delivered verbally	discussion	0	1	0	1	0	0	-1	0	1	0	1	0	0	0.724839	0.673672
226	safety committee	monthly	fixed	delivered verbally	no consequence	0	1	0	1	0	0	-1	0	1	0	-1	-1	-1	-0.434729	0.392998
227	safety committee	monthly	fixed	delivered verbally	recognition	0	1	0	1	0	0	-1	0	1	0	0	0	1	1.19648	0.767898
228	safety committee	monthly	fixed	delivered verbally	retraining	0	1	0	1	0	0	-1	0	1	0	0	1	0	1.21711	0.771555
229	safety committee	monthly	fixed	email	discussion	0	1	0	1	0	0	-1	1	0	0	1	0	0	0.636858	0.654043
230	safety committee	monthly	fixed	email	no consequence	0	1	0	1	0	0	-1	1	0	0	-1	-1	-1	-0.522711	0.372219
231	safety committee	monthly	fixed	email	recognition	0	1	0	1	0	0	-1	1	0	0	0	0	1	1.1085	0.751849
232	safety committee	monthly	fixed	email	retraining	0	1	0	1	0	0	-1	1	0	0	0	1	0	1.12913	0.755678
233	safety committee	monthly	fixed	no feedback	discussion	0	1	0	1	0	0	-1	-1	-1	-1	1	0	0	-0.028268	0.492933
234	safety committee	monthly	fixed	no feedback	no consequence	0	1	0	1	0	0	-1	-1	-1	-1	-1	-1	-1	-1.18784	0.233646
235	safety committee	monthly	fixed	no feedback	recognition	0	1	0	1	0	0	-1	-1	-1	-1	0	0	1	0.443374	0.609063
236	safety committee	monthly	fixed	no feedback	retraining	0	1	0	1	0	0	-1	-1	-1	-1	0	1	0	0.464005	0.613964
237	safety committee	monthly	fixed	posted publicly	discussion	0	1	0	1	0	0	-1	0	0	1	1	0	0	0.32821	0.581324
238	safety committee	monthly	fixed	posted publicly	no consequence	0	1	0	1	0	0	-1	0	0	1	-1	-1	-1	-0.831359	0.303358
239	safety committee	monthly	fixed	posted publicly	recognition	0	1	0	1	0	0	-1	0	0	1	0	0	1	0.799852	0.689943
240	safety committee	monthly	fixed	posted publicly	retraining	0	1	0	1	0	0	-1	0	0	1	0	1	0	0.820483	0.694339
241	safety committee	weekly	fixed	delivered verbally	discussion	0	1	0	-1	-1	-1	-1	0	1	0	1	0	0	0.828041	0.695941
242	safety committee	weekly	fixed	delivered verbally	no consequence	0	1	0	-1	-1	-1	-1	0	1	0	-1	-1	-1	-0.331528	0.417869
243	safety committee	weekly	fixed	delivered verbally	recognition	0	1	0	-1	-1	-1	-1	0	1	0	0	0	1	1.29968	0.785782
244	safety committee	weekly	fixed	delivered verbally	retraining	0	1	0	-1	-1	-1	-1	0	1	0	0	1	0	1.32031	0.789234
245	safety committee	weekly	fixed	email	discussion	0	1	0	-1	-1	-1	-1	1	0	0	1	0	0	0.740059	0.677009
246	safety committee	weekly	fixed	email	no consequence	0	1	0	-1	-1	-1	-1	1	0	0	-1	-1	-1	-0.419509	0.396634
247	safety committee	weekly	fixed	email	recognition	0	1	0	-1	-1	-1	-1	1	0	0	0	0	1	1.2117	0.7706
248	safety committee	weekly	fixed	email	retraining	0	1	0	-1	-1	-1	-1	1	0	0	0	1	0	1.23233	0.774226
249	safety committee	weekly	fixed	no feedback	discussion	0	1	0	-1	-1	-1	-1	-1	-1	-1	1	0	0	0.0749334	0.518725
250	safety committee	weekly	fixed	no feedback	no consequence	0	1	0	-1	-1	-1	-1	-1	-1	-1	-1	-1	-1	-1.08464	0.25263
251	safety committee	weekly	fixed	no feedback	recognition	0	1	0	-1	-1	-1	-1	-1	-1	-1	0	0	1	0.546576	0.633341
252	safety committee	weekly	fixed	no feedback	retraining	0	1	0	-1	-1	-1	-1	-1	-1	-1	0	1	0	0.567206	0.638118
253	safety committee	weekly	fixed	posted publicly	discussion	0	1	0	-1	-1	-1	-1	0	0	1	1	0	0	0.431411	0.606211
254	safety committee	weekly	fixed	posted publicly	no consequence	0	1	0	-1	-1	-1	-1	0	0	1	-1	-1	-1	-0.728158	0.325599
255	safety committee	weekly	fixed	posted publicly	recognition	0	1	0	-1	-1	-1	-1	0	0	1	0	0	1	0.903053	0.711577
256	safety committee	weekly	fixed	posted publicly	retraining	0	1	0	-1	-1	-1	-1	0	0	1	0	1	0	0.923684	0.715792
257	external expert	after	random	delivered verbally	discussion	0	0	1	0	0	1	1	0	1	0	1	0	0	-0.191836	0.452187
258	external expert	after	random	delivered verbally	no consequence	0	0	1	0	0	1	1	0	1	0	-1	-1	-1	-1.35141	0.205641
259	external expert	after	random	delivered verbally	recognition	0	0	1	0	0	1	1	0	1	0	0	0	1	0.279806	0.569499
260	external expert	after	random	delivered verbally	retraining	0	0	1	0	0	1	1	0	1	0	0	1	0	0.300436	0.574549
261	external expert	after	random	email	discussion	0	0	1	0	0	1	1	1	0	0	1	0	0	-0.279818	0.430498
262	external expert	after	random	email	no consequence	0	0	1	0	0	1	1	1	0	0	-1	-1	-1	-1.43939	0.19164
263	external expert	after	random	email	recognition	0	0	1	0	0	1	1	1	0	0	0	0	1	0.191824	0.54781
264	external expert	after	random	email	retraining	0	0	1	0	0	1	1	1	0	0	0	1	0	0.212455	0.552915
265	external expert	after	random	no feedback	discussion	0	0	1	0	0	1	1	-1	-1	-1	1	0	0	-0.944944	0.279903
266	external expert	after	random	no feedback	no consequence	0	0	1	0	0	1	1	-1	-1	-1	-1	-1	-1	-2.10451	0.108659
267	external expert	after	random	no feedback	recognition	0	0	1	0	0	1	1	-1	-1	-1	0	0	1	-0.473302	0.383835
268	external expert	after	random	no feedback	retraining	0	0	1	0	0	1	1	-1	-1	-1	0	1	0	-0.452671	0.388726
269	external expert	after	random	posted publicly	discussion	0	0	1	0	0	1	1	0	0	1	1	0	0	-0.588466	0.356987
270	external expert	after	random	posted publicly	no consequence	0	0	1	0	0	1	1	0	0	1	-1	-1	-1	-1.74803	0.148295
271	external expert	after	random	posted publicly	recognition	0	0	1	0	0	1	1	0	0	1	0	0	1	-0.116824	0.470827
272	external expert	after	random	posted publicly	retraining	0	0	1	0	0	1	1	0	0	1	0	1	0	-0.0961934	0.47597
273	external expert	before	random	delivered verbally	discussion	0	0	1	0	1	0	1	0	1	0	1	0	0	-0.117791	0.470586
274	external expert	before	random	delivered verbally	no consequence	0	0	1	0	1	0	1	0	1	0	-1	-1	-1	-1.27736	0.218
275	external expert	before	random	delivered verbally	recognition	0	0	1	0	1	0	1	0	1	0	0	0	1	0.353851	0.587551
276	external expert	before	random	delivered verbally	retraining	0	0	1	0	1	0	1	0	1	0	0	1	0	0.374482	0.592541
277	external expert	before	random	email	discussion	0	0	1	0	1	0	1	1	0	0	1	0	0	-0.205773	0.448738
278	external expert	before	random	email	no consequence	0	0	1	0	1	0	1	1	0	0	-1	-1	-1	-1.36534	0.203374
279	external expert	before	random	email	recognition	0	0	1	0	1	0	1	1	0	0	0	0	1	0.26587	0.566079
280	external expert	before	random	email	retraining	0	0	1	0	1	0	1	1	0	0	0	1	0	0.2865	0.571139
281	external expert	before	random	no feedback	discussion	0	0	1	0	1	0	1	-1	-1	-1	1	0	0	-0.870899	0.295067
282	external expert	before	random	no feedback	no consequence	0	0	1	0	1	0	1	-1	-1	-1	-1	-1	-1	-2.03047	0.116041
283	external expert	before	random	no feedback	recognition	0	0	1	0	1	0	1	-1	-1	-1	0	0	1	-0.399256	0.401491
284	external expert	before	random	no feedback	retraining	0	0	1	0	1	0	1	-1	-1	-1	0	1	0	-0.378626	0.406458
285	external expert	before	random	posted publicly	discussion	0	0	1	0	1	0	1	0	0	1	1	0	0	-0.514421	0.374158
286	external expert	before	random	posted publicly	no consequence	0	0	1	0	1	0	1	0	0	1	-1	-1	-1	-1.67399	0.157893
287	external expert	before	random	posted publicly	recognition	0	0	1	0	1	0	1	0	0	1	0	0	1	-0.0427784	0.489307
288	external expert	before	random	posted publicly	retraining	0	0	1	0	1	0	1	0	0	1	0	1	0	-0.022148	0.494463
289	external expert	monthly	random	delivered verbally	discussion	0	0	1	1	0	0	1	0	1	0	1	0	0	0.0505805	0.512642
290	external expert	monthly	random	delivered verbally	no consequence	0	0	1	1	0	0	1	0	1	0	-1	-1	-1	-1.10899	0.24806
291	external expert	monthly	random	delivered verbally	recognition	0	0	1	1	0	0	1	0	1	0	0	0	1	0.522223	0.627667
292	external expert	monthly	random	delivered verbally	retraining	0	0	1	1	0	0	1	0	1	0	0	1	0	0.542853	0.632476
293	external expert	monthly	random	email	discussion	0	0	1	1	0	0	1	1	0	0	1	0	0	-0.037401	0.490651
294	external expert	monthly	random	email	no consequence	0	0	1	1	0	0	1	1	0	0	-1	-1	-1	-1.19697	0.232015
295	external expert	monthly	random	email	recognition	0	0	1	1	0	0	1	1	0	0	0	0	1	0.434241	0.606886
296	external expert	monthly	random	email	retraining	0	0	1	1	0	0	1	1	0	0	0	1	0	0.454872	0.611797
297	external expert	monthly	random	no feedback	discussion	0	0	1	1	0	0	1	-1	-1	-1	1	0	0	-0.702527	0.331252
298	external expert	monthly	random	no feedback	no consequence	0	0	1	1	0	0	1	-1	-1	-1	-1	-1	-1	-1.8621	0.134459
299	external expert	monthly	random	no feedback	recognition	0	0	1	1	0	0	1	-1	-1	-1	0	0	1	-0.230885	0.442534
300	external expert	monthly	random	no feedback	retraining	0	0	1	1	0	0	1	-1	-1	-1	0	1	0	-0.210254	0.447629
301	external expert	monthly	random	posted publicly	discussion	0	0	1	1	0	0	1	0	0	1	1	0	0	-0.346049	0.414341
302	external expert	monthly	random	posted publicly	no consequence	0	0	1	1	0	0	1	0	0	1	-1	-1	-1	-1.50562	0.181589
303	external expert	monthly	random	posted publicly	recognition	0	0	1	1	0	0	1	0	0	1	0	0	1	0.125593	0.531357
304	external expert	monthly	random	posted publicly	retraining	0	0	1	1	0	0	1	0	0	1	0	1	0	0.146224	0.536491
305	external expert	weekly	random	delivered verbally	discussion	0	0	1	-1	-1	-1	1	0	1	0	1	0	0	0.153782	0.53837
306	external expert	weekly	random	delivered verbally	no consequence	0	0	1	-1	-1	-1	1	0	1	0	-1	-1	-1	-1.00579	0.267805
307	external expert	weekly	random	delivered verbally	recognition	0	0	1	-1	-1	-1	1	0	1	0	0	0	1	0.625424	0.651451
308	external expert	weekly	random	delivered verbally	retraining	0	0	1	-1	-1	-1	1	0	1	0	0	1	0	0.646054	0.656121
309	external expert	weekly	random	email	discussion	0	0	1	-1	-1	-1	1	1	0	0	1	0	0	0.0658004	0.516444
310	external expert	weekly	random	email	no consequence	0	0	1	-1	-1	-1	1	1	0	0	-1	-1	-1	-1.09377	0.250909
311	external expert	weekly	random	email	recognition	0	0	1	-1	-1	-1	1	1	0	0	0	0	1	0.537443	0.631217
312	external expert	weekly	random	email	retraining	0	0	1	-1	-1	-1	1	1	0	0	0	1	0	0.558073	0.636007
313	external expert	weekly	random	no feedback	discussion	0	0	1	-1	-1	-1	1	-1	-1	-1	1	0	0	-0.599326	0.354498
314	external expert	weekly	random	no feedback	no consequence	0	0	1	-1	-1	-1	1	-1	-1	-1	-1	-1	-1	-1.75889	0.146929
315	external expert	weekly	random	no feedback	recognition	0	0	1	-1	-1	-1	1	-1	-1	-1	0	0	1	-0.127683	0.468122
316	external expert	weekly	random	no feedback	retraining	0	0	1	-1	-1	-1	1	-1	-1	-1	0	1	0	-0.107053	0.473262
317	external expert	weekly	random	posted publicly	discussion	0	0	1	-1	-1	-1	1	0	0	1	1	0	0	-0.242848	0.439585
318	external expert	weekly	random	posted publicly	no consequence	0	0	1	-1	-1	-1	1	0	0	1	-1	-1	-1	-1.40242	0.197433
319	external expert	weekly	random	posted publicly	recognition	0	0	1	-1	-1	-1	1	0	0	1	0	0	1	0.228795	0.55695
320	external expert	weekly	random	posted publicly	retraining	0	0	1	-1	-1	-1	1	0	0	1	0	1	0	0.249425	0.562035
321	group leader	after	random	delivered verbally	discussion	1	0	0	0	0	1	1	0	1	0	1	0	0	0.487079	0.619418
322	group leader	after	random	delivered verbally	no consequence	1	0	0	0	0	1	1	0	1	0	-1	-1	-1	-0.672489	0.33794
323	group leader	after	random	delivered verbally	recognition	1	0	0	0	0	1	1	0	1	0	0	0	1	0.958722	0.722866
324	group leader	after	random	delivered verbally	retraining	1	0	0	0	0	1	1	0	1	0	0	1	0	0.979352	0.72698
325	group leader	after	random	email	discussion	1	0	0	0	0	1	1	1	0	0	1	0	0	0.399098	0.598471
326	group leader	after	random	email	no consequence	1	0	0	0	0	1	1	1	0	0	-1	-1	-1	-0.760471	0.318544
327	group leader	after	random	email	recognition	1	0	0	0	0	1	1	1	0	0	0	0	1	0.87074	0.7049
328	group leader	after	random	email	retraining	1	0	0	0	0	1	1	1	0	0	0	1	0	0.891371	0.709173
329	group leader	after	random	no feedback	discussion	1	0	0	0	0	1	1	-1	-1	-1	1	0	0	-0.266028	0.433882
330	group leader	after	random	no feedback	no consequence	1	0	0	0	0	1	1	-1	-1	-1	-1	-1	-1	-1.4256	0.193786
331	group leader	after	random	no feedback	recognition	1	0	0	0	0	1	1	-1	-1	-1	0	0	1	0.205614	0.551223
332	group leader	after	random	no feedback	retraining	1	0	0	0	0	1	1	-1	-1	-1	0	1	0	0.226245	0.556321
333	group leader	after	random	posted publicly	discussion	1	0	0	0	0	1	1	0	0	1	1	0	0	0.0904499	0.522597
334	group leader	after	random	posted publicly	no consequence	1	0	0	0	0	1	1	0	0	1	-1	-1	-1	-1.06912	0.255571
335	group leader	after	random	posted publicly	recognition	1	0	0	0	0	1	1	0	0	1	0	0	1	0.562092	0.636936
336	group leader	after	random	posted publicly	retraining	1	0	0	0	0	1	1	0	0	1	0	1	0	0.582723	0.641694
337	group leader	before	random	delivered verbally	discussion	1	0	0	0	1	0	1	0	1	0	1	0	0	0.561125	0.636713
338	group leader	before	random	delivered verbally	no consequence	1	0	0	0	1	0	1	0	1	0	-1	-1	-1	-0.598444	0.3547
339	group leader	before	random	delivered verbally	recognition	1	0	0	0	1	0	1	0	1	0	0	0	1	1.03277	0.737452
340	group leader	before	random	delivered verbally	retraining	1	0	0	0	1	0	1	0	1	0	0	1	0	1.0534	0.741427
341	group leader	before	random	email	discussion	1	0	0	0	1	0	1	1	0	0	1	0	0	0.473143	0.616127
342	group leader	before	random	email	no consequence	1	0	0	0	1	0	1	1	0	0	-1	-1	-1	-0.686425	0.334829
343	group leader	before	random	email	recognition	1	0	0	0	1	0	1	1	0	0	0	0	1	0.944785	0.720065
344	group leader	before	random	email	retraining	1	0	0	0	1	0	1	1	0	0	0	1	0	0.965416	0.724205
345	group leader	before	random	no feedback	discussion	1	0	0	0	1	0	1	-1	-1	-1	1	0	0	-0.191983	0.452151
346	group leader	before	random	no feedback	no consequence	1	0	0	0	1	0	1	-1	-1	-1	-1	-1	-1	-1.35155	0.205617
347	group leader	before	random	no feedback	recognition	1	0	0	0	1	0	1	-1	-1	-1	0	0	1	0.27966	0.569463
348	group leader	before	random	no feedback	retraining	1	0	0	0	1	0	1	-1	-1	-1	0	1	0	0.30029	0.574513
349	group leader	before	random	posted publicly	discussion	1	0	0	0	1	0	1	0	0	1	1	0	0	0.164495	0.541031
350	group leader	before	random	posted publicly	no consequence	1	0	0	0	1	0	1	0	0	1	-1	-1	-1	-0.995073	0.269911
351	group leader	before	random	posted publicly	recognition	1	0	0	0	1	0	1	0	0	1	0	0	1	0.636138	0.65388
352	group leader	before	random	posted publicly	retraining	1	0	0	0	1	0	1	0	0	1	0	1	0	0.656768	0.658534
353	group leader	monthly	random	delivered verbally	discussion	1	0	0	1	0	0	1	0	1	0	1	0	0	0.729496	0.674695
354	group leader	monthly	random	delivered verbally	no consequence	1	0	0	1	0	0	1	0	1	0	-1	-1	-1	-0.430072	0.394109
355	group leader	monthly	random	delivered verbally	recognition	1	0	0	1	0	0	1	0	1	0	0	0	1	1.20114	0.768727
356	group leader	monthly	random	delivered verbally	retraining	1	0	0	1	0	0	1	0	1	0	0	1	0	1.22177	0.772375
357	group leader	monthly	random	email	discussion	1	0	0	1	0	0	1	1	0	0	1	0	0	0.641515	0.655096
358	group leader	monthly	random	email	no consequence	1	0	0	1	0	0	1	1	0	0	-1	-1	-1	-0.518054	0.373307
359	group leader	monthly	random	email	recognition	1	0	0	1	0	0	1	1	0	0	0	0	1	1.11316	0.752717
360	group leader	monthly	random	email	retraining	1	0	0	1	0	0	1	1	0	0	0	1	0	1.13379	0.756537
361	group leader	monthly	random	no feedback	discussion	1	0	0	1	0	0	1	-1	-1	-1	1	0	0	-0.023611	0.494098
362	group leader	monthly	random	no feedback	no consequence	1	0	0	1	0	0	1	-1	-1	-1	-1	-1	-1	-1.18318	0.234481
363	group leader	monthly	random	no feedback	recognition	1	0	0	1	0	0	1	-1	-1	-1	0	0	1	0.448031	0.610171
364	group leader	monthly	random	no feedback	retraining	1	0	0	1	0	0	1	-1	-1	-1	0	1	0	0.468662	0.615067
365	group leader	monthly	random	posted publicly	discussion	1	0	0	1	0	0	1	0	0	1	1	0	0	0.332867	0.582457
366	group leader	monthly	random	posted publicly	no consequence	1	0	0	1	0	0	1	0	0	1	-1	-1	-1	-0.826702	0.304343
367	group leader	monthly	random	posted publicly	recognition	1	0	0	1	0	0	1	0	0	1	0	0	1	0.804509	0.690938
368	group leader	monthly	random	posted publicly	retraining	1	0	0	1	0	0	1	0	0	1	0	1	0	0.82514	0.695326
369	group leader	weekly	random	delivered verbally	discussion	1	0	0	-1	-1	-1	1	0	1	0	1	0	0	0.832698	0.696925
370	group leader	weekly	random	delivered verbally	no consequence	1	0	0	-1	-1	-1	1	0	1	0	-1	-1	-1	-0.326871	0.419002
371	group leader	weekly	random	delivered verbally	recognition	1	0	0	-1	-1	-1	1	0	1	0	0	0	1	1.30434	0.786564
372	group leader	weekly	random	delivered verbally	retraining	1	0	0	-1	-1	-1	1	0	1	0	0	1	0	1.32497	0.790007
373	group leader	weekly	random	email	discussion	1	0	0	-1	-1	-1	1	1	0	0	1	0	0	0.744716	0.678026
374	group leader	weekly	random	email	no consequence	1	0	0	-1	-1	-1	1	1	0	0	-1	-1	-1	-0.414852	0.397749
375	group leader	weekly	random	email	recognition	1	0	0	-1	-1	-1	1	1	0	0	0	0	1	1.21636	0.771422
376	group leader	weekly	random	email	retraining	1	0	0	-1	-1	-1	1	1	0	0	0	1	0	1.23699	0.775039
377	group leader	weekly	random	no feedback	discussion	1	0	0	-1	-1	-1	1	-1	-1	-1	1	0	0	0.0795904	0.519887
378	group leader	weekly	random	no feedback	no consequence	1	0	0	-1	-1	-1	1	-1	-1	-1	-1	-1	-1	-1.07998	0.25351
379	group leader	weekly	random	no feedback	recognition	1	0	0	-1	-1	-1	1	-1	-1	-1	0	0	1	0.551233	0.634422
380	group leader	weekly	random	no feedback	retraining	1	0	0	-1	-1	-1	1	-1	-1	-1	0	1	0	0.571863	0.639193
381	group leader	weekly	random	posted publicly	discussion	1	0	0	-1	-1	-1	1	0	0	1	1	0	0	0.436068	0.607322
382	group leader	weekly	random	posted publicly	no consequence	1	0	0	-1	-1	-1	1	0	0	1	-1	-1	-1	-0.7235	0.326623
383	group leader	weekly	random	posted publicly	recognition	1	0	0	-1	-1	-1	1	0	0	1	0	0	1	0.90771	0.712531
384	group leader	weekly	random	posted publicly	retraining	1	0	0	-1	-1	-1	1	0	0	1	0	1	0	0.928341	0.716739
385	lab director	after	random	delivered verbally	discussion	-1	-1	-1	0	0	1	1	0	1	0	1	0	0	0.149766	0.537372
386	lab director	after	random	delivered verbally	no consequence	-1	-1	-1	0	0	1	1	0	1	0	-1	-1	-1	-1.0098	0.267018
387	lab director	after	random	delivered verbally	recognition	-1	-1	-1	0	0	1	1	0	1	0	0	0	1	0.621408	0.650539
388	lab director	after	random	delivered verbally	retraining	-1	-1	-1	0	0	1	1	0	1	0	0	1	0	0.642039	0.655214
389	lab director	after	random	email	discussion	-1	-1	-1	0	0	1	1	1	0	0	1	0	0	0.0617846	0.515441
390	lab director	after	random	email	no consequence	-1	-1	-1	0	0	1	1	1	0	0	-1	-1	-1	-1.09778	0.250155
391	lab director	after	random	email	recognition	-1	-1	-1	0	0	1	1	1	0	0	0	0	1	0.533427	0.630282
392	lab director	after	random	email	retraining	-1	-1	-1	0	0	1	1	1	0	0	0	1	0	0.554057	0.635076
393	lab director	after	random	no feedback	discussion	-1	-1	-1	0	0	1	1	-1	-1	-1	1	0	0	-0.603341	0.35358
394	lab director	after	random	no feedback	no consequence	-1	-1	-1	0	0	1	1	-1	-1	-1	-1	-1	-1	-1.76291	0.146426
395	lab director	after	random	no feedback	recognition	-1	-1	-1	0	0	1	1	-1	-1	-1	0	0	1	-0.131699	0.467123
396	lab director	after	random	no feedback	retraining	-1	-1	-1	0	0	1	1	-1	-1	-1	0	1	0	-0.111069	0.472261
397	lab director	after	random	posted publicly	discussion	-1	-1	-1	0	0	1	1	0	0	1	1	0	0	-0.246863	0.438596
398	lab director	after	random	posted publicly	no consequence	-1	-1	-1	0	0	1	1	0	0	1	-1	-1	-1	-1.40643	0.196797
399	lab director	after	random	posted publicly	recognition	-1	-1	-1	0	0	1	1	0	0	1	0	0	1	0.224779	0.555959
400	lab director	after	random	posted publicly	retraining	-1	-1	-1	0	0	1	1	0	0	1	0	1	0	0.245409	0.561046
401	lab director	before	random	delivered verbally	discussion	-1	-1	-1	0	1	0	1	0	1	0	1	0	0	0.223812	0.55572
402	lab director	before	random	delivered verbally	no consequence	-1	-1	-1	0	1	0	1	0	1	0	-1	-1	-1	-0.935757	0.281758
403	lab director	before	random	delivered verbally	recognition	-1	-1	-1	0	1	0	1	0	1	0	0	0	1	0.695454	0.667179
404	lab director	before	random	delivered verbally	retraining	-1	-1	-1	0	1	0	1	0	1	0	0	1	0	0.716084	0.671744
405	lab director	before	random	email	discussion	-1	-1	-1	0	1	0	1	1	0	0	1	0	0	0.13583	0.533905
406	lab director	before	random	email	no consequence	-1	-1	-1	0	1	0	1	1	0	0	-1	-1	-1	-1.02374	0.2643
407	lab director	before	random	email	recognition	-1	-1	-1	0	1	0	1	1	0	0	0	0	1	0.607472	0.647364
408	lab director	before	random	email	retraining	-1	-1	-1	0	1	0	1	1	0	0	0	1	0	0.628103	0.652059
409	lab director	before	random	no feedback	discussion	-1	-1	-1	0	1	0	1	-1	-1	-1	1	0	0	-0.529296	0.370681
410	lab director	before	random	no feedback	no consequence	-1	-1	-1	0	1	0	1	-1	-1	-1	-1	-1	-1	-1.68886	0.155925
411	lab director	before	random	no feedback	recognition	-1	-1	-1	0	1	0	1	-1	-1	-1	0	0	1	-0.0576537	0.485591
412	lab director	before	random	no feedback	retraining	-1	-1	-1	0	1	0	1	-1	-1	-1	0	1	0	-0.0370233	0.490745
413	lab director	before	random	posted publicly	discussion	-1	-1	-1	0	1	0	1	0	0	1	1	0	0	-0.172818	0.456903
414	lab director	before	random	posted publicly	no consequence	-1	-1	-1	0	1	0	1	0	0	1	-1	-1	-1	-1.33239	0.208765
415	lab director	before	random	posted publicly	recognition	-1	-1	-1	0	1	0	1	0	0	1	0	0	1	0.298824	0.574155
416	lab director	before	random	posted publicly	retraining	-1	-1	-1	0	1	0	1	0	0	1	0	1	0	0.319455	0.579191
417	lab director	monthly	random	delivered verbally	discussion	-1	-1	-1	1	0	0	1	0	1	0	1	0	0	0.392183	0.596808
418	lab director	monthly	random	delivered verbally	no consequence	-1	-1	-1	1	0	0	1	0	1	0	-1	-1	-1	-0.767386	0.317045
419	lab director	monthly	random	delivered verbally	recognition	-1	-1	-1	1	0	0	1	0	1	0	0	0	1	0.863825	0.703459
420	lab director	monthly	random	delivered verbally	retraining	-1	-1	-1	1	0	0	1	0	1	0	0	1	0	0.884456	0.707745
421	lab director	monthly	random	email	discussion	-1	-1	-1	1	0	0	1	1	0	0	1	0	0	0.304202	0.575469
422	lab director	monthly	random	email	no consequence	-1	-1	-1	1	0	0	1	1	0	0	-1	-1	-1	-0.855367	0.298308
423	lab director	monthly	random	email	recognition	-1	-1	-1	1	0	0	1	1	0	0	0	0	1	0.775844	0.684784
424	lab director	monthly	random	email	retraining	-1	-1	-1	1	0	0	1	1	0	0	0	1	0	0.796474	0.68922
425	lab director	monthly	random	no feedback	discussion	-1	-1	-1	1	0	0	1	-1	-1	-1	1	0	0	-0.360924	0.410736
426	lab director	monthly	random	no feedback	no consequence	-1	-1	-1	1	0	0	1	-1	-1	-1	-1	-1	-1	-1.52049	0.179389
427	lab director	monthly	random	no feedback	recognition	-1	-1	-1	1	0	0	1	-1	-1	-1	0	0	1	0.110718	0.527651
428	lab director	monthly	random	no feedback	retraining	-1	-1	-1	1	0	0	1	-1	-1	-1	0	1	0	0.131348	0.53279
429	lab director	monthly	random	posted publicly	discussion	-1	-1	-1	1	0	0	1	0	0	1	1	0	0	-0.0044464	0.498888
430	lab director	monthly	random	posted publicly	no consequence	-1	-1	-1	1	0	0	1	0	0	1	-1	-1	-1	-1.16402	0.237938
431	lab director	monthly	random	posted publicly	recognition	-1	-1	-1	1	0	0	1	0	0	1	0	0	1	0.467196	0.61472
432	lab director	monthly	random	posted publicly	retraining	-1	-1	-1	1	0	0	1	0	0	1	0	1	0	0.487826	0.619594
433	lab director	weekly	random	delivered verbally	discussion	-1	-1	-1	-1	-1	-1	1	0	1	0	1	0	0	0.495385	0.621374
434	lab director	weekly	random	delivered verbally	no consequence	-1	-1	-1	-1	-1	-1	1	0	1	0	-1	-1	-1	-0.664184	0.3398
435	lab director	weekly	random	delivered verbally	recognition	-1	-1	-1	-1	-1	-1	1	0	1	0	0	0	1	0.967027	0.724526
436	lab director	weekly	random	delivered verbally	retraining	-1	-1	-1	-1	-1	-1	1	0	1	0	0	1	0	0.987657	0.728625
437	lab director	weekly	random	email	discussion	-1	-1	-1	-1	-1	-1	1	1	0	0	1	0	0	0.407403	0.600465
438	lab director	weekly	random	email	no consequence	-1	-1	-1	-1	-1	-1	1	1	0	0	-1	-1	-1	-0.752166	0.32035
439	lab director	weekly	random	email	recognition	-1	-1	-1	-1	-1	-1	1	1	0	0	0	0	1	0.879045	0.706624
440	lab director	weekly	random	email	retraining	-1	-1	-1	-1	-1	-1	1	1	0	0	0	1	0	0.899676	0.710883
441	lab director	weekly	random	no feedback	discussion	-1	-1	-1	-1	-1	-1	1	-1	-1	-1	1	0	0	-0.257723	0.435924
442	lab director	weekly	random	no feedback	no consequence	-1	-1	-1	-1	-1	-1	1	-1	-1	-1	-1	-1	-1	-1.41729	0.195087
443	lab director	weekly	random	no feedback	recognition	-1	-1	-1	-1	-1	-1	1	-1	-1	-1	0	0	1	0.213919	0.553277
444	lab director	weekly	random	no feedback	retraining	-1	-1	-1	-1	-1	-1	1	-1	-1	-1	0	1	0	0.23455	0.55837
445	lab director	weekly	random	posted publicly	discussion	-1	-1	-1	-1	-1	-1	1	0	0	1	1	0	0	0.098755	0.524669
446	lab director	weekly	random	posted publicly	no consequence	-1	-1	-1	-1	-1	-1	1	0	0	1	-1	-1	-1	-1.06081	0.257154
447	lab director	weekly	random	posted publicly	recognition	-1	-1	-1	-1	-1	-1	1	0	0	1	0	0	1	0.570397	0.638855
448	lab director	weekly	random	posted publicly	retraining	-1	-1	-1	-1	-1	-1	1	0	0	1	0	1	0	0.591028	0.643601
449	safety committee	after	random	delivered verbally	discussion	0	1	0	0	0	1	1	0	1	0	1	0	0	0.638562	0.654428
450	safety committee	after	random	delivered verbally	no consequence	0	1	0	0	0	1	1	0	1	0	-1	-1	-1	-0.521007	0.372617
451	safety committee	after	random	delivered verbally	recognition	0	1	0	0	0	1	1	0	1	0	0	0	1	1.1102	0.752167
452	safety committee	after	random	delivered verbally	retraining	0	1	0	0	0	1	1	0	1	0	0	1	0	1.13083	0.755993
453	safety committee	after	random	email	discussion	0	1	0	0	0	1	1	1	0	0	1	0	0	0.550581	0.63427
454	safety committee	after	random	email	no consequence	0	1	0	0	0	1	1	1	0	0	-1	-1	-1	-0.608988	0.35229
455	safety committee	after	random	email	recognition	0	1	0	0	0	1	1	1	0	0	0	0	1	1.02222	0.735405
456	safety committee	after	random	email	retraining	0	1	0	0	0	1	1	1	0	0	0	1	0	1.04285	0.7394
457	safety committee	after	random	no feedback	discussion	0	1	0	0	0	1	1	-1	-1	-1	1	0	0	-0.114545	0.471395
458	safety committee	after	random	no feedback	no consequence	0	1	0	0	0	1	1	-1	-1	-1	-1	-1	-1	-1.27411	0.218554
459	safety committee	after	random	no feedback	recognition	0	1	0	0	0	1	1	-1	-1	-1	0	0	1	0.357097	0.588338
460	safety committee	after	random	no feedback	retraining	0	1	0	0	0	1	1	-1	-1	-1	0	1	0	0.377727	0.593325
461	safety committee	after	random	posted publicly	discussion	0	1	0	0	0	1	1	0	0	1	1	0	0	0.241933	0.56019
462	safety committee	after	random	posted publicly	no consequence	0	1	0	0	0	1	1	0	0	1	-1	-1	-1	-0.917636	0.28544
463	safety committee	after	random	posted publicly	recognition	0	1	0	0	0	1	1	0	0	1	0	0	1	0.713575	0.671191
464	safety committee	after	random	posted publicly	retraining	0	1	0	0	0	1	1	0	0	1	0	1	0	0.734205	0.675727
465	safety committee	before	random	delivered verbally	discussion	0	1	0	0	1	0	1	0	1	0	1	0	0	0.712608	0.670977
466	safety committee	before	random	delivered verbally	no consequence	0	1	0	0	1	0	1	0	1	0	-1	-1	-1	-0.446961	0.390084
467	safety committee	before	random	delivered verbally	recognition	0	1	0	0	1	0	1	0	1	0	0	0	1	1.18425	0.765711
468	safety committee	before	random	delivered verbally	retraining	0	1	0	0	1	0	1	0	1	0	0	1	0	1.20488	0.769392
469	safety committee	before	random	email	discussion	0	1	0	0	1	0	1	1	0	0	1	0	0	0.624626	0.65127
470	safety committee	before	random	email	no consequence	0	1	0	0	1	0	1	1	0	0	-1	-1	-1	-0.534943	0.369365
471	safety committee	before	random	email	recognition	0	1	0	0	1	0	1	1	0	0	0	0	1	1.09627	0.74956
472	safety committee	before	random	email	retraining	0	1	0	0	1	0	1	1	0	0	0	1	0	1.1169	0.753413
473	safety committee	before	random	no feedback	discussion	0	1	0	0	1	0	1	-1	-1	-1	1	0	0	-0.0404998	0.489876
474	safety committee	before	random	no feedback	no consequence	0	1	0	0	1	0	1	-1	-1	-1	-1	-1	-1	-1.20007	0.231463
475	safety committee	before	random	no feedback	recognition	0	1	0	0	1	0	1	-1	-1	-1	0	0	1	0.431142	0.606146
476	safety committee	before	random	no feedback	retraining	0	1	0	0	1	0	1	-1	-1	-1	0	1	0	0.451773	0.611061
477	safety committee	before	random	posted publicly	discussion	0	1	0	0	1	0	1	0	0	1	1	0	0	0.315978	0.578344
478	safety committee	before	random	posted publicly	no consequence	0	1	0	0	1	0	1	0	0	1	-1	-1	-1	-0.843591	0.300779
479	safety committee	before	random	posted publicly	recognition	0	1	0	0	1	0	1	0	0	1	0	0	1	0.78762	0.68732
480	safety committee	before	random	posted publicly	retraining	0	1	0	0	1	0	1	0	0	1	0	1	0	0.808251	0.691737
481	safety committee	monthly	random	delivered verbally	discussion	0	1	0	1	0	0	1	0	1	0	1	0	0	0.880979	0.707025
482	safety committee	monthly	random	delivered verbally	no consequence	0	1	0	1	0	0	1	0	1	0	-1	-1	-1	-0.27859	0.4308
483	safety committee	monthly	random	delivered verbally	recognition	0	1	0	1	0	0	1	0	1	0	0	0	1	1.35262	0.794558
484	safety committee	monthly	random	delivered verbally	retraining	0	1	0	1	0	0	1	0	1	0	0	1	0	1.37325	0.797905
485	safety committee	monthly	random	email	discussion	0	1	0	1	0	0	1	1	0	0	1	0	0	0.792998	0.688475
486	safety committee	monthly	random	email	no consequence	0	1	0	1	0	0	1	1	0	0	-1	-1	-1	-0.366571	0.40937
487	safety committee	monthly	random	email	recognition	0	1	0	1	0	0	1	1	0	0	0	0	1	1.26464	0.779824
488	safety committee	monthly	random	email	retraining	0	1	0	1	0	0	1	1	0	0	0	1	0	1.28527	0.783346
489	safety committee	monthly	random	no feedback	discussion	0	1	0	1	0	0	1	-1	-1	-1	1	0	0	0.127872	0.531924
490	safety committee	monthly	random	no feedback	no consequence	0	1	0	1	0	0	1	-1	-1	-1	-1	-1	-1	-1.0317	0.262755
491	safety committee	monthly	random	no feedback	recognition	0	1	0	1	0	0	1	-1	-1	-1	0	0	1	0.599514	0.645545
492	safety committee	monthly	random	no feedback	retraining	0	1	0	1	0	0	1	-1	-1	-1	0	1	0	0.620144	0.650251
493	safety committee	monthly	random	posted publicly	discussion	0	1	0	1	0	0	1	0	0	1	1	0	0	0.48435	0.618774
494	safety committee	monthly	random	posted publicly	no consequence	0	1	0	1	0	0	1	0	0	1	-1	-1	-1	-0.675219	0.337329
495	safety committee	monthly	random	posted publicly	recognition	0	1	0	1	0	0	1	0	0	1	0	0	1	0.955992	0.722319
496	safety committee	monthly	random	posted publicly	retraining	0	1	0	1	0	0	1	0	0	1	0	1	0	0.976622	0.726437
497	safety committee	weekly	random	delivered verbally	discussion	0	1	0	-1	-1	-1	1	0	1	0	1	0	0	0.984181	0.727937
498	safety committee	weekly	random	delivered verbally	no consequence	0	1	0	-1	-1	-1	1	0	1	0	-1	-1	-1	-0.175388	0.456265
499	safety committee	weekly	random	delivered verbally	recognition	0	1	0	-1	-1	-1	1	0	1	0	0	0	1	1.45582	0.810893
500	safety committee	weekly	random	delivered verbally	retraining	0	1	0	-1	-1	-1	1	0	1	0	0	1	0	1.47645	0.814036	Best practice inspection interventions for Class B
501	safety committee	weekly	random	email	discussion	0	1	0	-1	-1	-1	1	1	0	0	1	0	0	0.896199	0.710168
502	safety committee	weekly	random	email	no consequence	0	1	0	-1	-1	-1	1	1	0	0	-1	-1	-1	-0.26337	0.434536
503	safety committee	weekly	random	email	recognition	0	1	0	-1	-1	-1	1	1	0	0	0	0	1	1.36784	0.797031
504	safety committee	weekly	random	email	retraining	0	1	0	-1	-1	-1	1	1	0	0	0	1	0	1.38847	0.800348
505	safety committee	weekly	random	no feedback	discussion	0	1	0	-1	-1	-1	1	-1	-1	-1	1	0	0	0.231073	0.557513
506	safety committee	weekly	random	no feedback	no consequence	0	1	0	-1	-1	-1	1	-1	-1	-1	-1	-1	-1	-0.928496	0.28323
507	safety committee	weekly	random	no feedback	recognition	0	1	0	-1	-1	-1	1	-1	-1	-1	0	0	1	0.702715	0.66879
508	safety committee	weekly	random	no feedback	retraining	0	1	0	-1	-1	-1	1	-1	-1	-1	0	1	0	0.723346	0.673343
509	safety committee	weekly	random	posted publicly	discussion	0	1	0	-1	-1	-1	1	0	0	1	1	0	0	0.587551	0.642803
510	safety committee	weekly	random	posted publicly	no consequence	0	1	0	-1	-1	-1	1	0	0	1	-1	-1	-1	-0.572018	0.360771
511	safety committee	weekly	random	posted publicly	recognition	0	1	0	-1	-1	-1	1	0	0	1	0	0	1	1.05919	0.742536
512	safety committee	weekly	random	posted publicly	retraining	0	1	0	-1	-1	-1	1	0	0	1	0	1	0	1.07982	0.746461
